# Supplementary material for: Derivation of porcine extraembryonic endoderm‐like cells from blastocysts
Source: Cell Prolif. 2020 Mar 20;53(4):e12782. doi: 10.1111/cpr.12782 (PMC7162807; doi:10.1111/cpr.12782)
Supplement: Supplementary file 5 [file CPR-53-e12782-s005.xlsx]

## Sheet: Sheet1
Table. S2 pXEN-like cells vs piPS cells up-regulated genes
GeneID	logFC	logCPM	F	PValue	FDR
ENSSSCG00000018225	23.545	18.3179	466.48	2.5758e-06	6.73916e-05
ENSSSCG00000022948	11.2107	7.7395	587.039	3.44516e-08	5.29791e-05
ENSSSCG00000001989	10.9444	6.1655	489.723	6.58255e-08	5.29791e-05
ENSSSCG00000012303	10.6928	11.288	183.496	2.11828e-06	6.635e-05
ENSSSCG00000028281	10.5249	5.2667	301.546	7.95234e-06	0.000107598
ENSSSCG00000002279	10.3787	7.14119	526.21	5.09314e-08	5.29791e-05
ENSSSCG00000003225	10.3656	6.12903	374.283	1.71468e-07	5.29791e-05
ENSSSCG00000010428	10.2122	5.72581	408.542	1.25577e-07	5.29791e-05
ENSSSCG00000003080	9.99466	6.66191	494.341	6.36574e-08	5.29791e-05
ENSSSCG00000030655	9.98133	4.88719	371.926	1.75363e-07	5.29791e-05
ENSSSCG00000016752	9.93208	7.12474	520.801	5.2846e-08	5.29791e-05
ENSSSCG00000026512	9.92693	4.91825	373.244	1.73171e-07	5.29791e-05
ENSSSCG00000011472	9.92313	4.67953	272.688	1.03032e-05	0.000124038
ENSSSCG00000012448	9.8289	5.2919	409.074	1.24996e-07	5.29791e-05
ENSSSCG00000026333	9.72239	5.08595	398.384	1.37347e-07	5.29791e-05
ENSSSCG00000000481	9.63206	5.36534	379.283	1.63569e-07	5.29791e-05
ENSSSCG00000010202	9.45641	5.39739	340.592	2.39693e-07	5.29791e-05
ENSSSCG00000003431	9.41349	4.64437	345.458	2.27925e-07	5.29791e-05
ENSSSCG00000014997	9.36489	5.97362	456.441	8.46069e-08	5.29791e-05
ENSSSCG00000026162	9.27276	4.85632	379.29	1.63558e-07	5.29791e-05
ENSSSCG00000010488	9.23938	6.28144	398.75	1.36898e-07	5.29791e-05
ENSSSCG00000024307	9.19898	3.98522	238.787	1.44922e-05	0.000147903
ENSSSCG00000004673	9.12106	4.7458	348.605	2.20708e-07	5.29791e-05
ENSSSCG00000012680	9.08315	5.63284	409.587	1.24439e-07	5.29791e-05
ENSSSCG00000015069	8.98261	6.13393	325.791	2.80602e-07	5.29791e-05
ENSSSCG00000004410	8.85578	3.69267	215.112	1.89412e-05	0.000173743
ENSSSCG00000020733	8.80055	3.64124	210.202	2.0095e-05	0.000180549
ENSSSCG00000024061	8.67582	7.57351	389.205	1.49219e-07	5.29791e-05
ENSSSCG00000008533	8.65166	3.50264	204.41	2.15848e-05	0.000186066
ENSSSCG00000000933	8.55874	3.63022	288.142	4.33432e-07	5.53206e-05
ENSSSCG00000014933	8.50654	4.18335	330.668	2.66201e-07	5.29791e-05
ENSSSCG00000000666	8.47528	3.29343	201.841	2.22947e-05	0.000189421
ENSSSCG00000003463	8.36807	3.78178	291.52	4.15929e-07	5.53206e-05
ENSSSCG00000010461	8.3082	6.95425	294.582	4.00838e-07	5.53206e-05
ENSSSCG00000028970	8.3072	3.13348	198.034	2.34075e-05	0.000194025
ENSSSCG00000011441	8.29493	8.8934	210.669	1.30629e-06	5.68871e-05
ENSSSCG00000008449	8.29324	3.54434	286.359	4.43053e-07	5.53206e-05
ENSSSCG00000010210	8.29291	4.07031	327	2.7694e-07	5.29791e-05
ENSSSCG00000007045	8.19173	4.05371	278.201	4.90702e-07	5.53206e-05
ENSSSCG00000017692	8.16979	4.60093	332.743	2.60361e-07	5.29791e-05
ENSSSCG00000005067	8.15573	3.21481	263.848	5.91636e-07	5.53206e-05
ENSSSCG00000001699	8.14607	2.98695	189.591	2.61645e-05	0.000205596
ENSSSCG00000030961	8.12181	3.01182	181.662	2.918e-05	0.000217274
ENSSSCG00000010487	8.06709	3.39824	268.833	5.53813e-07	5.53206e-05
ENSSSCG00000030848	8.03916	6.56912	408.09	1.26072e-07	5.29791e-05
ENSSSCG00000001411	8.0019	5.04388	336.642	2.4982e-07	5.29791e-05
ENSSSCG00000006140	7.96166	5.55704	368.293	1.81586e-07	5.29791e-05
ENSSSCG00000021214	7.94251	2.8303	177.775	3.08354e-05	0.000223777
ENSSSCG00000001478	7.91993	2.79961	182.077	2.90106e-05	0.000217164
ENSSSCG00000008758	7.857	3.65793	289.629	4.25613e-07	5.53206e-05
ENSSSCG00000024079	7.84443	4.10331	293.113	4.07987e-07	5.53206e-05
ENSSSCG00000002980	7.82834	2.72619	178.271	3.06174e-05	0.000223051
ENSSSCG00000017722	7.79396	2.72492	173.953	3.25925e-05	0.000229804
ENSSSCG00000010691	7.78894	2.87042	240.319	8.22334e-07	5.53206e-05
ENSSSCG00000017307	7.72833	2.63134	177.297	3.1048e-05	0.000224169
ENSSSCG00000000594	7.70759	2.63214	175.425	3.19e-05	0.000226758
ENSSSCG00000005222	7.65748	4.67906	329.267	2.70238e-07	5.29791e-05
ENSSSCG00000000653	7.6361	2.53221	176.844	3.12515e-05	0.000224304
ENSSSCG00000003836	7.63046	2.56337	173.69	3.27188e-05	0.000229979
ENSSSCG00000003459	7.58885	2.95764	226.011	1.02055e-06	5.53206e-05
ENSSSCG00000003908	7.55605	3.56963	208.813	1.34748e-06	5.68871e-05
ENSSSCG00000006696	7.48642	2.42473	174.35	3.2404e-05	0.000229456
ENSSSCG00000016159	7.46753	2.55128	239.913	8.27248e-07	5.53206e-05
ENSSSCG00000010291	7.46055	4.5115	337.72	2.47004e-07	5.29791e-05
ENSSSCG00000002443	7.37357	4.25042	222.215	1.08315e-06	5.53206e-05
ENSSSCG00000031053	7.36759	9.23357	407.37	1.26867e-07	5.29791e-05
ENSSSCG00000005243	7.36727	2.51052	234.571	8.95477e-07	5.53206e-05
ENSSSCG00000016665	7.32496	2.46059	241.181	8.12031e-07	5.53206e-05
ENSSSCG00000026541	7.30984	3.4696	253.88	6.77726e-07	5.53206e-05
ENSSSCG00000011846	7.2777	3.06136	240.518	8.19949e-07	5.53206e-05
ENSSSCG00000005134	7.26077	2.24194	162.677	3.8659e-05	0.000252416
ENSSSCG00000003386	7.2324	2.22014	161.321	3.94916e-05	0.000255886
ENSSSCG00000022081	7.22051	2.64893	212.697	1.26311e-06	5.6479e-05
ENSSSCG00000028112	7.19655	2.94675	230.693	9.49563e-07	5.53206e-05
ENSSSCG00000010505	7.19363	2.18804	159.524	4.0633e-05	0.000260109
ENSSSCG00000021867	7.1689	3.58083	263.487	5.94505e-07	5.53206e-05
ENSSSCG00000028262	7.13503	2.64463	193.846	1.74852e-06	6.25813e-05
ENSSSCG00000006582	7.06495	2.9846	220.466	1.11363e-06	5.53206e-05
ENSSSCG00000015070	7.05854	3.87804	186.998	1.98287e-06	6.46032e-05
ENSSSCG00000003951	7.04824	2.32594	220.887	1.10619e-06	5.53206e-05
ENSSSCG00000015664	7.04123	3.61504	265.466	5.79006e-07	5.53206e-05
ENSSSCG00000006149	7.03645	2.43737	237.647	8.55346e-07	5.53206e-05
ENSSSCG00000002978	7.03193	2.04633	152.563	4.55127e-05	0.000278433
ENSSSCG00000026517	7.03039	2.65182	214.198	1.23233e-06	5.6479e-05
ENSSSCG00000007490	6.93492	4.15523	312.255	3.26133e-07	5.53206e-05
ENSSSCG00000016829	6.8761	1.92167	144.538	5.22033e-05	0.000307535
ENSSSCG00000028873	6.8683	2.26189	210.762	1.30428e-06	5.68871e-05
ENSSSCG00000031068	6.83872	1.90274	142.365	5.42482e-05	0.000316231
ENSSSCG00000000922	6.83496	6.76463	190.489	1.85872e-06	6.25813e-05
ENSSSCG00000008521	6.82949	2.10754	195.659	1.69248e-06	6.25813e-05
ENSSSCG00000013149	6.78194	1.85473	139.474	5.71434e-05	0.00032421
ENSSSCG00000021208	6.7577	7.10034	177.623	2.37301e-06	6.72134e-05
ENSSSCG00000008952	6.73538	2.72002	209.172	1.33938e-06	5.68871e-05
ENSSSCG00000015394	6.69748	2.06813	205.552	1.42392e-06	5.83034e-05
ENSSSCG00000011325	6.66168	2.44842	217.448	1.16886e-06	5.53206e-05
ENSSSCG00000006256	6.62499	1.99708	180.865	2.22784e-06	6.69008e-05
ENSSSCG00000015413	6.62484	2.84546	215.069	1.21489e-06	5.6479e-05
ENSSSCG00000030921	6.58168	10.8949	373.738	1.72359e-07	5.29791e-05
ENSSSCG00000000606	6.58139	1.68858	129.199	6.93519e-05	0.000363163
ENSSSCG00000013393	6.55214	3.10872	223.021	1.06944e-06	5.53206e-05
ENSSSCG00000007371	6.53518	2.28513	218.661	1.14625e-06	5.53206e-05
ENSSSCG00000011102	6.525	3.33649	246.414	7.529e-07	5.53206e-05
ENSSSCG00000010960	6.5143	4.02635	263.437	5.94901e-07	5.53206e-05
ENSSSCG00000026693	6.51402	2.3709	192.842	1.78059e-06	6.25813e-05
ENSSSCG00000017538	6.51163	1.77386	174.343	2.53242e-06	6.72134e-05
ENSSSCG00000021271	6.49757	2.74724	182.71	2.15027e-06	6.69008e-05
ENSSSCG00000023630	6.46243	5.0598	231.408	9.39279e-07	5.53206e-05
ENSSSCG00000013593	6.44843	3.6246	239.187	8.36125e-07	5.53206e-05
ENSSSCG00000029695	6.42496	1.72418	166.935	2.94596e-06	7.15131e-05
ENSSSCG00000028852	6.41678	4.80247	135.523	6.06872e-06	9.29034e-05
ENSSSCG00000027969	6.41586	1.71839	174.979	2.50045e-06	6.72134e-05
ENSSSCG00000001419	6.40261	2.6566	188.356	1.93336e-06	6.41025e-05
ENSSSCG00000013636	6.37581	2.80536	217.38	1.17016e-06	5.53206e-05
ENSSSCG00000006997	6.37369	3.03008	179.907	2.26955e-06	6.69008e-05
ENSSSCG00000005992	6.36204	5.37367	270.665	5.40687e-07	5.53206e-05
ENSSSCG00000016018	6.34779	5.83346	341.078	2.38484e-07	5.29791e-05
ENSSSCG00000017306	6.32477	1.72382	175.514	2.47397e-06	6.72134e-05
ENSSSCG00000015332	6.32147	2.42586	184.467	2.07959e-06	6.5744e-05
ENSSSCG00000003086	6.31045	4.02061	123.18	8.43203e-06	0.00011046
ENSSSCG00000025631	6.29331	1.69951	162.436	3.23978e-06	7.42404e-05
ENSSSCG00000007405	6.28611	2.97731	192.099	1.80479e-06	6.25813e-05
ENSSSCG00000029674	6.25225	4.33983	81.883	3.37591e-05	0.000233097
ENSSSCG00000002264	6.24883	1.89105	173.455	2.57787e-06	6.73916e-05
ENSSSCG00000004672	6.236	3.4358	258.859	6.3286e-07	5.53206e-05
ENSSSCG00000016301	6.19946	1.44606	110.039	0.000103931	0.000483178
ENSSSCG00000023594	6.19068	2.77459	204.734	1.44396e-06	5.87701e-05
ENSSSCG00000011723	6.11554	4.34602	291.732	4.14864e-07	5.53206e-05
ENSSSCG00000027797	6.11438	6.39541	219.324	1.13413e-06	5.53206e-05
ENSSSCG00000010448	6.10708	3.61066	251.829	6.97387e-07	5.53206e-05
ENSSSCG00000007718	6.09185	3.06364	174.696	2.51458e-06	6.72134e-05
ENSSSCG00000015091	6.08905	6.63609	309.524	3.36439e-07	5.53206e-05
ENSSSCG00000010837	6.08107	1.77122	144.412	4.87231e-06	8.59243e-05
ENSSSCG00000014909	6.05242	2.30797	189.859	1.88036e-06	6.2651e-05
ENSSSCG00000030950	6.05025	1.87058	143.614	4.96666e-06	8.59243e-05
ENSSSCG00000006551	6.00344	1.66125	143.233	5.01255e-06	8.59243e-05
ENSSSCG00000021443	5.99153	2.99529	222.157	1.08414e-06	5.53206e-05
ENSSSCG00000024418	5.94379	2.92114	228.824	9.77113e-07	5.53206e-05
ENSSSCG00000016857	5.93711	3.37337	216.732	1.18249e-06	5.54301e-05
ENSSSCG00000009699	5.91766	2.68959	196.351	1.67169e-06	6.25813e-05
ENSSSCG00000006334	5.9099	3.53514	246.154	7.55708e-07	5.53206e-05
ENSSSCG00000003795	5.8943	4.46084	295.58	3.96067e-07	5.53206e-05
ENSSSCG00000022983	5.8874	2.82939	220.059	1.12089e-06	5.53206e-05
ENSSSCG00000027857	5.86462	4.46658	158.425	3.53395e-06	7.67228e-05
ENSSSCG00000025838	5.82618	1.50387	143.232	5.0126e-06	8.59243e-05
ENSSSCG00000010504	5.80556	2.50686	142.49	5.1035e-06	8.67214e-05
ENSSSCG00000008588	5.77917	4.78462	136.17	5.96972e-06	9.22187e-05
ENSSSCG00000028896	5.74905	2.78618	174.166	2.54139e-06	6.72134e-05
ENSSSCG00000001919	5.74902	5.22018	54.3039	0.00013078	0.000566734
ENSSSCG00000016851	5.73934	1.9291	164.066	3.12915e-06	7.38746e-05
ENSSSCG00000025353	5.69845	9.37454	322.761	2.9005e-07	5.32829e-05
ENSSSCG00000002430	5.65849	2.78188	174.998	2.49951e-06	6.72134e-05
ENSSSCG00000025527	5.64682	2.94239	133.963	6.31616e-06	9.37357e-05
ENSSSCG00000006581	5.61822	2.46497	179.37	2.29335e-06	6.69008e-05
ENSSSCG00000006099	5.61684	2.52952	192.837	1.78075e-06	6.25813e-05
ENSSSCG00000012551	5.60593	3.15934	193.031	1.77451e-06	6.25813e-05
ENSSSCG00000009059	5.59432	4.25915	74.8618	4.55521e-05	0.000278433
ENSSSCG00000000759	5.59228	1.64566	119.058	9.47717e-06	0.000117979
ENSSSCG00000021334	5.57138	3.69886	183.678	2.11096e-06	6.635e-05
ENSSSCG00000012234	5.55085	4.07516	174.868	2.50599e-06	6.72134e-05
ENSSSCG00000003303	5.54788	2.66749	135.126	6.1305e-06	9.30112e-05
ENSSSCG00000027769	5.54244	3.25298	230.561	9.51475e-07	5.53206e-05
ENSSSCG00000008804	5.53882	2.5584	206.007	1.41293e-06	5.8204e-05
ENSSSCG00000008645	5.52959	4.0743	179.864	2.27142e-06	6.69008e-05
ENSSSCG00000022820	5.52721	5.18233	274.642	5.13538e-07	5.53206e-05
ENSSSCG00000007079	5.49624	5.7168	259.265	6.29368e-07	5.53206e-05
ENSSSCG00000028322	5.37077	5.47259	163.166	3.18963e-06	7.42404e-05
ENSSSCG00000016174	5.3287	4.87713	285.745	4.46425e-07	5.53206e-05
ENSSSCG00000027638	5.29627	1.5374	121.56	8.82438e-06	0.000112023
ENSSSCG00000011855	5.28293	2.24827	187.07	1.98022e-06	6.46032e-05
ENSSSCG00000010219	5.28191	1.85152	155.385	3.77989e-06	7.9052e-05
ENSSSCG00000027148	5.27332	5.49612	52.9825	0.000141616	0.000600474
ENSSSCG00000030994	5.26032	1.78347	123.49	8.3595e-06	0.000110436
ENSSSCG00000005457	5.24545	1.98375	121.628	8.80736e-06	0.000112023
ENSSSCG00000015903	5.20738	3.22126	153.074	3.98166e-06	8.05083e-05
ENSSSCG00000011524	5.20523	2.34541	168.309	2.86308e-06	7.10449e-05
ENSSSCG00000016806	5.18314	3.36644	228.524	9.81634e-07	5.53206e-05
ENSSSCG00000027688	5.17735	2.54596	202.022	1.51305e-06	5.94463e-05
ENSSSCG00000026000	5.15925	1.57337	116.859	1.01027e-05	0.000123951
ENSSSCG00000010831	5.14833	2.26875	187.918	1.94914e-06	6.43123e-05
ENSSSCG00000015907	5.10971	2.21879	168.648	2.8431e-06	7.10449e-05
ENSSSCG00000012347	5.08586	1.79087	118.406	9.65729e-06	0.000119782
ENSSSCG00000017007	5.07058	6.72199	43.1277	0.00040578	0.00130965
ENSSSCG00000015035	5.03014	2.62719	163.956	3.13646e-06	7.38746e-05
ENSSSCG00000029923	5.0193	1.8562	77.583	4.04381e-05	0.000259545
ENSSSCG00000006355	4.98682	7.5517	70.8712	5.46481e-05	0.000316931
ENSSSCG00000010476	4.97869	5.04061	271.676	5.33616e-07	5.53206e-05
ENSSSCG00000011686	4.9497	3.0852	104.4	1.48499e-05	0.000149754
ENSSSCG00000001040	4.85294	5.29572	217.282	1.17201e-06	5.53206e-05
ENSSSCG00000006612	4.82859	6.06597	139.062	5.55184e-06	9.00444e-05
ENSSSCG00000016123	4.82655	2.10027	156.252	3.70758e-06	7.81363e-05
ENSSSCG00000009462	4.79944	1.84227	78.1769	3.94209e-05	0.000255672
ENSSSCG00000004145	4.79327	9.94143	147.259	4.55383e-06	8.36552e-05
ENSSSCG00000016527	4.79257	2.30426	130.238	6.96093e-06	0.000100667
ENSSSCG00000014167	4.7506	3.8877	161.852	3.28057e-06	7.42404e-05
ENSSSCG00000008045	4.73022	4.60818	128.005	7.38815e-06	0.000103755
ENSSSCG00000022009	4.69617	3.5191	124.385	8.15461e-06	0.00010868
ENSSSCG00000011904	4.69088	4.16667	223.095	1.06821e-06	5.53206e-05
ENSSSCG00000000669	4.68383	7.33736	181.058	2.21957e-06	6.69008e-05
ENSSSCG00000002749	4.67718	2.31581	113.905	1.10287e-05	0.00012858
ENSSSCG00000016444	4.6552	2.24032	95.9644	1.97718e-05	0.000179159
ENSSSCG00000026173	4.61158	2.75243	126.437	7.70843e-06	0.000106061
ENSSSCG00000008988	4.60505	3.55487	152.086	4.07214e-06	8.05083e-05
ENSSSCG00000003672	4.59371	3.08699	142.303	5.12669e-06	8.67214e-05
ENSSSCG00000024526	4.59075	3.21569	162.036	3.26767e-06	7.42404e-05
ENSSSCG00000006029	4.57301	2.27148	144.903	4.8154e-06	8.59063e-05
ENSSSCG00000015090	4.57158	4.16644	226.32	1.01566e-06	5.53206e-05
ENSSSCG00000006138	4.56975	1.82038	149.088	4.36318e-06	8.28115e-05
ENSSSCG00000010606	4.55632	4.91648	161.861	3.27997e-06	7.42404e-05
ENSSSCG00000023909	4.54807	2.34285	98.3998	1.81607e-05	0.000171442
ENSSSCG00000006528	4.52403	6.14314	259.969	6.23375e-07	5.53206e-05
ENSSSCG00000005274	4.4947	2.64707	137.069	5.83573e-06	9.12422e-05
ENSSSCG00000020842	4.48421	2.35667	171.811	2.6649e-06	6.93997e-05
ENSSSCG00000002288	4.45845	8.45384	169.737	2.78007e-06	7.05799e-05
ENSSSCG00000026420	4.43476	2.04382	151.554	4.12195e-06	8.05083e-05
ENSSSCG00000006498	4.42321	2.81358	181.066	2.21924e-06	6.69008e-05
ENSSSCG00000015462	4.39506	7.09958	190.187	1.86906e-06	6.25813e-05
ENSSSCG00000014910	4.38568	9.96601	108.042	1.32115e-05	0.000140091
ENSSSCG00000014136	4.34027	5.0752	169.945	2.76825e-06	7.05799e-05
ENSSSCG00000003153	4.33228	13.8381	135.653	6.04871e-06	9.2806e-05
ENSSSCG00000016969	4.3091	3.55212	144.329	4.882e-06	8.59243e-05
ENSSSCG00000015318	4.30333	2.60584	152.569	4.02762e-06	8.05083e-05
ENSSSCG00000002686	4.29865	2.51861	56.1897	0.000117082	0.000524593
ENSSSCG00000027164	4.29281	4.03635	142.179	5.14228e-06	8.67214e-05
ENSSSCG00000008336	4.28789	7.38685	149.059	4.36611e-06	8.28115e-05
ENSSSCG00000009169	4.27943	4.64072	167.035	2.93986e-06	7.15131e-05
ENSSSCG00000015404	4.24648	2.34106	169.165	2.81294e-06	7.10369e-05
ENSSSCG00000027537	4.24259	2.54837	162.356	3.24531e-06	7.42404e-05
ENSSSCG00000011813	4.21742	2.04981	133.626	6.37131e-06	9.4214e-05
ENSSSCG00000005269	4.21595	2.20486	145.234	4.77751e-06	8.54545e-05
ENSSSCG00000004223	4.21121	1.91264	140.382	5.37347e-06	8.86493e-05
ENSSSCG00000014255	4.2014	3.12351	160.861	3.35142e-06	7.46872e-05
ENSSSCG00000024107	4.17206	9.49172	168.012	2.88074e-06	7.10449e-05
ENSSSCG00000015337	4.16524	8.0737	84.6903	3.01469e-05	0.000221045
ENSSSCG00000021968	4.14848	3.08274	181.556	2.1984e-06	6.69008e-05
ENSSSCG00000014920	4.13887	2.6171	140.993	5.29342e-06	8.81847e-05
ENSSSCG00000015688	4.12929	5.1564	218.86	1.1426e-06	5.53206e-05
ENSSSCG00000011351	4.12377	8.60053	84.0589	3.09146e-05	0.000223777
ENSSSCG00000026357	4.10138	3.50588	70.9368	5.44807e-05	0.0003165
ENSSSCG00000023609	4.09133	3.55367	116.199	1.03006e-05	0.000124038
ENSSSCG00000021590	4.0593	9.63633	127.142	7.5622e-06	0.000105081
ENSSSCG00000018092	4.04589	6.95384	60.2566	9.32435e-05	0.000450766
ENSSSCG00000005078	4.04289	4.27708	168.231	2.86769e-06	7.10449e-05
ENSSSCG00000015056	4.02653	6.488	88.6257	2.58725e-05	0.000204483
ENSSSCG00000008767	4.02547	3.37603	88.4088	2.60872e-05	0.000205463
ENSSSCG00000029703	4.01391	2.27481	141.587	5.217e-06	8.73397e-05
ENSSSCG00000006280	4.00284	3.06849	163.887	3.14105e-06	7.38746e-05
ENSSSCG00000022998	3.99387	7.81903	139.428	5.50167e-06	8.98499e-05
ENSSSCG00000021508	3.9829	2.19827	132.21	6.6097e-06	9.66154e-05
ENSSSCG00000022297	3.97296	3.87776	20.6392	0.00444546	0.00910388
ENSSSCG00000026893	3.96807	3.47223	148.572	4.41585e-06	8.28144e-05
ENSSSCG00000027617	3.93411	2.75063	162.814	3.21366e-06	7.42404e-05
ENSSSCG00000005003	3.92327	9.12649	73.7254	4.79316e-05	0.000289434
ENSSSCG00000020732	3.91071	2.6407	162.46	3.23807e-06	7.42404e-05
ENSSSCG00000004970	3.90411	10.8746	162.676	3.22313e-06	7.42404e-05
ENSSSCG00000010962	3.88226	2.38989	144.135	4.9048e-06	8.59243e-05
ENSSSCG00000000727	3.87212	5.14425	176.194	2.44085e-06	6.72134e-05
ENSSSCG00000030024	3.84553	4.05551	148.778	4.3947e-06	8.28144e-05
ENSSSCG00000021217	3.83929	7.45165	99.4654	1.75086e-05	0.000169042
ENSSSCG00000004612	3.83877	3.60382	128.264	7.33693e-06	0.000103678
ENSSSCG00000027614	3.82517	4.45053	109.566	1.25947e-05	0.000136739
ENSSSCG00000006950	3.82341	3.7531	174.262	2.5365e-06	6.72134e-05
ENSSSCG00000003651	3.81354	2.2739	143.798	4.9447e-06	8.59243e-05
ENSSSCG00000025533	3.80594	3.4579	32.03	0.000684028	0.0019869
ENSSSCG00000005045	3.80503	1.66095	77.0223	4.14294e-05	0.000262082
ENSSSCG00000012150	3.80307	3.71207	160.269	3.3946e-06	7.51302e-05
ENSSSCG00000012034	3.79313	2.50763	139.253	5.52556e-06	8.98499e-05
ENSSSCG00000016009	3.79312	3.39127	135.888	6.01262e-06	9.2461e-05
ENSSSCG00000003854	3.78915	4.11563	145.517	4.7454e-06	8.53293e-05
ENSSSCG00000024660	3.74124	8.1321	77.7227	4.01958e-05	0.000258723
ENSSSCG00000019556	3.70749	6.48726	52.5277	0.000145609	0.00061358
ENSSSCG00000000802	3.69729	2.94763	108.311	1.31e-05	0.000139781
ENSSSCG00000006527	3.69435	6.77763	114.373	1.0875e-05	0.000127884
ENSSSCG00000005518	3.69306	2.81266	134.059	6.30047e-06	9.37074e-05
ENSSSCG00000025714	3.68067	1.86403	120.834	9.00768e-06	0.000113669
ENSSSCG00000029547	3.67781	2.88153	104.937	1.45927e-05	0.000148261
ENSSSCG00000025782	3.67578	7.26594	142.17	5.14335e-06	8.67214e-05
ENSSSCG00000000472	3.67144	4.95262	85.95	2.86867e-05	0.000215928
ENSSSCG00000008529	3.66842	5.25126	97.6481	1.86395e-05	0.000172658
ENSSSCG00000014184	3.66203	4.28493	178.724	2.32237e-06	6.72134e-05
ENSSSCG00000006088	3.65042	4.00168	134.495	6.23033e-06	9.34496e-05
ENSSSCG00000007440	3.64174	2.7751	143.523	4.9775e-06	8.59243e-05
ENSSSCG00000002379	3.63151	3.59633	115.156	1.06238e-05	0.000126021
ENSSSCG00000008803	3.63111	2.54719	152.007	4.07951e-06	8.05083e-05
ENSSSCG00000008245	3.61887	12.3185	79.176	3.77823e-05	0.000248704
ENSSSCG00000023903	3.61124	7.49675	80.2572	3.61057e-05	0.000241308
ENSSSCG00000011968	3.60226	3.01218	142.081	5.15455e-06	8.67214e-05
ENSSSCG00000011946	3.59672	3.12007	109.035	1.28053e-05	0.000137936
ENSSSCG00000025928	3.58724	5.9752	97.9399	1.84517e-05	0.000172658
ENSSSCG00000021514	3.56912	4.50318	142.119	5.14976e-06	8.67214e-05
ENSSSCG00000006756	3.56313	4.52543	77.4309	4.07039e-05	0.000260268
ENSSSCG00000008980	3.55667	3.43144	153.071	3.98195e-06	8.05083e-05
ENSSSCG00000011775	3.53525	3.13153	150.984	4.17617e-06	8.13335e-05
ENSSSCG00000023248	3.52693	6.8991	104.007	1.50418e-05	0.000150795
ENSSSCG00000026807	3.52612	7.07933	89.8298	2.47213e-05	0.000200036
ENSSSCG00000010475	3.52546	5.30185	93.6663	2.14632e-05	0.000185672
ENSSSCG00000016918	3.52533	1.89429	81.6642	3.40634e-05	0.000233905
ENSSSCG00000006252	3.5217	2.36169	127.035	7.58411e-06	0.000105081
ENSSSCG00000012050	3.51969	3.54548	152.472	4.03647e-06	8.05083e-05
ENSSSCG00000018087	3.51628	9.76503	75.5432	4.41974e-05	0.0002731
ENSSSCG00000014013	3.51538	7.04654	161.752	3.28768e-06	7.42404e-05
ENSSSCG00000025883	3.51319	8.65827	97.7298	1.85867e-05	0.000172658
ENSSSCG00000000125	3.51156	5.87116	129.559	7.08744e-06	0.000101796
ENSSSCG00000004388	3.51123	2.83341	144.597	4.8507e-06	8.59243e-05
ENSSSCG00000025877	3.50838	3.677	153.124	3.97719e-06	8.05083e-05
ENSSSCG00000027942	3.50378	2.6194	81.7251	3.39784e-05	0.000233884
ENSSSCG00000017239	3.50135	7.10841	71.6419	5.2722e-05	0.000309457
ENSSSCG00000023142	3.49793	3.56034	95.7392	1.99298e-05	0.000179659
ENSSSCG00000005273	3.49642	2.76706	120.81	9.01389e-06	0.000113669
ENSSSCG00000016079	3.49044	3.65797	91.0277	2.364e-05	0.00019518
ENSSSCG00000007308	3.48988	7.05572	82.4741	3.29545e-05	0.000230444
ENSSSCG00000008429	3.48613	6.15837	175.468	2.47626e-06	6.72134e-05
ENSSSCG00000024019	3.47502	7.77034	65.6969	7.02119e-05	0.000366215
ENSSSCG00000026301	3.47328	3.4931	84.8863	2.99136e-05	0.0002205
ENSSSCG00000008298	3.47121	4.7089	125.597	7.88705e-06	0.000107431
ENSSSCG00000015902	3.4651	3.50965	110.598	1.21979e-05	0.000134825
ENSSSCG00000028605	3.44728	1.79086	110.422	1.22644e-05	0.000134892
ENSSSCG00000009040	3.44166	3.40069	134.904	6.16536e-06	9.33317e-05
ENSSSCG00000010340	3.44077	7.02138	93.1379	2.18779e-05	0.000187521
ENSSSCG00000015603	3.43925	2.04929	94.778	2.06229e-05	0.000183233
ENSSSCG00000008765	3.43672	3.22671	92.8566	2.21029e-05	0.000188294
ENSSSCG00000010328	3.4336	8.68777	75.6521	4.39857e-05	0.000273043
ENSSSCG00000023076	3.43325	4.91806	94.1814	2.10685e-05	0.000185129
ENSSSCG00000013597	3.42915	10.3997	72.4534	5.07865e-05	0.000302273
ENSSSCG00000005027	3.42265	3.11853	138.145	5.68022e-06	9.04347e-05
ENSSSCG00000004578	3.42197	7.89483	153.294	3.96185e-06	8.05083e-05
ENSSSCG00000005166	3.41091	2.28646	89.0178	2.54902e-05	0.000203115
ENSSSCG00000000455	3.40222	4.05828	149.755	4.29619e-06	8.22766e-05
ENSSSCG00000021801	3.40066	2.55187	13.8239	0.0114843	0.0204727
ENSSSCG00000025507	3.40054	8.68161	81.8682	3.37797e-05	0.000233097
ENSSSCG00000015362	3.40015	7.78538	115.311	1.05749e-05	0.00012588
ENSSSCG00000005229	3.39075	2.16009	127.031	7.58504e-06	0.000105081
ENSSSCG00000030081	3.38901	3.07844	93.8844	2.12949e-05	0.000185129
ENSSSCG00000003691	3.3873	6.29775	70.4859	5.56448e-05	0.000319981
ENSSSCG00000000402	3.37474	2.61823	103.446	1.53216e-05	0.000152927
ENSSSCG00000003776	3.36741	8.88619	94.4061	2.08992e-05	0.000184963
ENSSSCG00000016495	3.36384	6.1181	77.8138	4.00389e-05	0.000258202
ENSSSCG00000010948	3.34311	6.44594	157.535	3.60378e-06	7.71109e-05
ENSSSCG00000029050	3.34181	1.37185	83.9354	3.10678e-05	0.000224169
ENSSSCG00000014145	3.33315	6.70495	59.6182	9.65456e-05	0.00045986
ENSSSCG00000022993	3.33083	2.14057	78.8646	3.82835e-05	0.000251134
ENSSSCG00000022869	3.33063	4.78874	77.4669	4.06409e-05	0.000260109
ENSSSCG00000000198	3.329	2.784	110.723	1.21506e-05	0.000134825
ENSSSCG00000003367	3.31901	8.30687	55.1138	0.00012466	0.000547016
ENSSSCG00000018078	3.31653	13.1727	44.6661	0.000244425	0.000898517
ENSSSCG00000016140	3.31328	2.17151	67.1992	6.51669e-05	0.000352098
ENSSSCG00000022306	3.31302	5.06247	158.621	3.51876e-06	7.6657e-05
ENSSSCG00000013581	3.31153	4.13647	50.1999	0.000168461	0.000684008
ENSSSCG00000020888	3.31084	1.42878	46.7409	0.000211627	0.000806637
ENSSSCG00000000921	3.3078	3.69791	93.4424	2.16376e-05	0.000186166
ENSSSCG00000016735	3.30388	11.839	108.65	1.29611e-05	0.000138516
ENSSSCG00000009904	3.30297	7.87541	94.0337	2.11807e-05	0.000185129
ENSSSCG00000028686	3.30225	3.442	96.6707	1.92864e-05	0.000176085
ENSSSCG00000027817	3.29654	1.96317	70.2695	5.62146e-05	0.000321034
ENSSSCG00000016887	3.28485	2.32071	125.916	7.81856e-06	0.000106927
ENSSSCG00000023158	3.27739	5.71172	91.574	2.3167e-05	0.000192501
ENSSSCG00000027538	3.27616	5.86433	62.229	8.3912e-05	0.000417071
ENSSSCG00000027381	3.27279	2.22331	124.299	8.17396e-06	0.000108725
ENSSSCG00000024542	3.27156	3.54405	69.6158	5.79824e-05	0.000327236
ENSSSCG00000010330	3.26511	4.25135	148.982	4.37389e-06	8.28115e-05
ENSSSCG00000011856	3.26481	5.11903	47.2886	0.000203921	0.000786636
ENSSSCG00000010345	3.26448	5.86088	123.028	8.46792e-06	0.000110473
ENSSSCG00000027543	3.25702	3.58604	13.4443	0.0124248	0.0219468
ENSSSCG00000009106	3.25701	3.04259	97.885	1.84869e-05	0.000172658
ENSSSCG00000016230	3.25185	3.32586	143.254	5.00993e-06	8.59243e-05
ENSSSCG00000021259	3.25166	6.89663	152.577	4.02687e-06	8.05083e-05
ENSSSCG00000002287	3.24535	3.02537	123.221	8.42249e-06	0.00011046
ENSSSCG00000030010	3.23261	10.0804	67.9704	6.27563e-05	0.000344498
ENSSSCG00000002963	3.23224	5.61712	75.9642	4.33862e-05	0.000270299
ENSSSCG00000022879	3.23214	3.52318	123.892	8.2666e-06	0.000109742
ENSSSCG00000027168	3.23126	6.98332	77.3593	4.083e-05	0.000260584
ENSSSCG00000006070	3.2312	9.15184	59.0117	9.98224e-05	0.000470522
ENSSSCG00000012842	3.22718	8.20482	66.887	6.6176e-05	0.00035501
ENSSSCG00000020672	3.22412	3.85356	131.14	6.79751e-06	9.89312e-05
ENSSSCG00000004371	3.22181	2.41582	133.332	6.41986e-06	9.42457e-05
ENSSSCG00000007043	3.21854	4.12883	124.577	8.11145e-06	0.000108317
ENSSSCG00000027353	3.2183	10.3056	124.714	8.08081e-06	0.000108121
ENSSSCG00000009722	3.20098	3.90171	97.2602	1.88929e-05	0.000173743
ENSSSCG00000024263	3.19965	11.2069	102.748	1.56786e-05	0.000155539
ENSSSCG00000021692	3.1916	3.17486	96.6504	1.93002e-05	0.000176085
ENSSSCG00000010472	3.18927	3.74146	103.194	1.54491e-05	0.00015397
ENSSSCG00000008486	3.18514	6.49642	137.934	5.71029e-06	9.04728e-05
ENSSSCG00000002366	3.18389	9.23796	131.06	6.8118e-06	9.89312e-05
ENSSSCG00000011825	3.18232	2.75163	76.5277	4.23297e-05	0.00026542
ENSSSCG00000002045	3.17954	3.10336	57.1263	0.000110959	0.000504138
ENSSSCG00000008384	3.1772	2.1544	75.2923	4.46902e-05	0.000275381
ENSSSCG00000005350	3.16746	3.07262	76.8159	4.18021e-05	0.000262907
ENSSSCG00000006823	3.16522	1.71262	35.9084	0.000482902	0.00150633
ENSSSCG00000009146	3.15547	10.0973	80.2705	3.60857e-05	0.000241308
ENSSSCG00000002907	3.14762	6.41045	79.2477	3.76681e-05	0.000248332
ENSSSCG00000007843	3.14573	2.88533	126.628	7.6684e-06	0.000105724
ENSSSCG00000014133	3.14054	5.63164	61.1341	8.89367e-05	0.000434894
ENSSSCG00000016714	3.13057	5.72493	87.5302	2.69801e-05	0.000208956
ENSSSCG00000002412	3.12792	2.10345	88.8363	2.56663e-05	0.000204068
ENSSSCG00000008195	3.12681	7.37338	52.254	0.000148082	0.000620922
ENSSSCG00000008476	3.1199	1.97632	59.2756	9.83795e-05	0.000464835
ENSSSCG00000024697	3.11241	1.99346	76.6332	4.21355e-05	0.000264446
ENSSSCG00000002041	3.10506	3.45223	123.355	8.3909e-06	0.00011046
ENSSSCG00000004193	3.10338	1.95613	84.7307	3.00987e-05	0.00022093
ENSSSCG00000027080	3.09788	2.83935	26.8068	0.00116143	0.00301628
ENSSSCG00000005267	3.0955	4.98653	41.6796	0.000303983	0.00106066
ENSSSCG00000007524	3.09147	8.55465	70.36	5.59753e-05	0.000321034
ENSSSCG00000015738	3.08537	3.57698	110.699	1.21597e-05	0.000134825
ENSSSCG00000008631	3.08292	2.60808	102.032	1.60564e-05	0.000157483
ENSSSCG00000007853	3.07394	2.24068	88.2601	2.62355e-05	0.000205916
ENSSSCG00000028304	3.07048	3.0751	51.6962	0.000153289	0.000638033
ENSSSCG00000022925	3.06407	7.7654	84.0046	3.09819e-05	0.000224025
ENSSSCG00000026973	3.05805	3.3518	87.7679	2.67347e-05	0.000208202
ENSSSCG00000024297	3.05773	4.3259	106.689	1.37919e-05	0.000143999
ENSSSCG00000029679	3.05669	3.31217	105.248	1.44463e-05	0.000147903
ENSSSCG00000007737	3.05431	4.7502	48.9291	0.000182884	0.000724394
ENSSSCG00000023277	3.05415	6.17147	77.0371	4.14029e-05	0.000262082
ENSSSCG00000009907	3.04918	4.58714	75.6217	4.40448e-05	0.0002731
ENSSSCG00000014209	3.04813	1.76446	86.6411	2.79238e-05	0.000213183
ENSSSCG00000013622	3.03751	2.81619	108.671	1.29525e-05	0.000138516
ENSSSCG00000017496	3.031	4.42968	98.293	1.82278e-05	0.000171776
ENSSSCG00000011609	3.02414	1.74757	68.9367	5.98945e-05	0.00033534
ENSSSCG00000030197	3.01286	2.25329	59.6262	9.65034e-05	0.00045986
ENSSSCG00000012042	3.00872	7.72284	94.1801	2.10695e-05	0.000185129
ENSSSCG00000001502	2.99625	8.05636	78.9572	3.81337e-05	0.000250502
ENSSSCG00000028359	2.99403	4.94501	125.409	7.92786e-06	0.000107598
ENSSSCG00000018086	2.99362	10.4793	79.7328	3.69067e-05	0.000245215
ENSSSCG00000017920	2.99345	4.71493	106.376	1.3931e-05	0.000145005
ENSSSCG00000030908	2.99292	4.31737	91.003	2.36617e-05	0.00019518
ENSSSCG00000003653	2.98545	6.5831	70.9732	5.43882e-05	0.000316495
ENSSSCG00000028850	2.97673	7.2837	97.2926	1.88715e-05	0.000173743
ENSSSCG00000004206	2.97076	3.77517	128.908	7.21156e-06	0.000102761
ENSSSCG00000007602	2.96947	3.23299	97.687	1.86144e-05	0.000172658
ENSSSCG00000016073	2.96649	3.40936	122.05	8.70318e-06	0.000111614
ENSSSCG00000024934	2.96581	2.62843	53.5043	0.000137205	0.000586529
ENSSSCG00000000365	2.96121	6.05103	123.455	8.36762e-06	0.000110436
ENSSSCG00000024982	2.9595	8.7718	104.232	1.49317e-05	0.000150134
ENSSSCG00000017509	2.95836	7.2579	68.2256	6.19837e-05	0.000342245
ENSSSCG00000017952	2.9544	2.08652	65.0373	7.25844e-05	0.000374891
ENSSSCG00000020790	2.94183	6.59913	70.6983	5.50925e-05	0.000318653
ENSSSCG00000008440	2.94125	2.93337	104.842	1.46377e-05	0.000148497
ENSSSCG00000018082	2.93383	11.185	72.1278	5.15521e-05	0.000305759
ENSSSCG00000000755	2.93298	2.68902	61.9123	8.53272e-05	0.000423026
ENSSSCG00000018075	2.91282	11.4143	53.5425	0.000136889	0.000586278
ENSSSCG00000001860	2.91182	5.88872	50.1654	0.000168834	0.000685112
ENSSSCG00000000266	2.91115	6.07354	77.6667	4.02927e-05	0.000259101
ENSSSCG00000016033	2.90935	3.93354	57.8078	0.000106759	0.000491292
ENSSSCG00000022132	2.9015	8.05711	67.0197	6.57445e-05	0.000354113
ENSSSCG00000009216	2.9006	1.7938	85.6236	2.90562e-05	0.000217266
ENSSSCG00000005384	2.89873	7.67699	93.8788	2.12992e-05	0.000185129
ENSSSCG00000017891	2.89718	7.13051	94.0082	2.12002e-05	0.000185129
ENSSSCG00000004154	2.89217	1.95449	68.4404	6.13431e-05	0.000340089
ENSSSCG00000006338	2.88073	1.9355	76.4743	4.24285e-05	0.000265794
ENSSSCG00000025007	2.87784	4.17321	69.0523	5.95633e-05	0.000334036
ENSSSCG00000012163	2.87592	1.61659	48.6327	0.000186472	0.000736669
ENSSSCG00000014921	2.87296	2.26377	83.4452	3.16848e-05	0.000225983
ENSSSCG00000023599	2.87129	6.53418	85.401	2.93118e-05	0.000217274
ENSSSCG00000020903	2.86654	6.33627	61.4971	8.72291e-05	0.000428767
ENSSSCG00000027792	2.85282	2.9938	102.057	1.6043e-05	0.000157483
ENSSSCG00000014319	2.85184	2.93361	40.6132	0.000329685	0.00112181
ENSSSCG00000024260	2.84693	9.05487	72.4563	5.07797e-05	0.000302273
ENSSSCG00000025751	2.84623	6.74535	98.9259	1.78349e-05	0.000170494
ENSSSCG00000015444	2.84275	4.22523	127.242	7.54176e-06	0.000105081
ENSSSCG00000028230	2.83678	3.06017	104.267	1.49146e-05	0.000150134
ENSSSCG00000012021	2.83636	2.47391	89.599	2.49367e-05	0.0002013
ENSSSCG00000011893	2.82561	9.01125	49.2355	0.000179267	0.000713994
ENSSSCG00000010275	2.81258	4.19947	116.859	1.01028e-05	0.000123951
ENSSSCG00000001958	2.81082	2.57904	78.5264	3.88375e-05	0.000253095
ENSSSCG00000029034	2.80247	5.5105	81.1504	3.47917e-05	0.000235302
ENSSSCG00000026096	2.79516	4.90544	30.0855	0.000825599	0.00229983
ENSSSCG00000021180	2.79422	4.44907	50.1034	0.000169505	0.000686607
ENSSSCG00000020710	2.79408	2.26054	36.5191	0.000458486	0.00144609
ENSSSCG00000029507	2.78058	2.0544	88.8327	2.56698e-05	0.000204068
ENSSSCG00000018033	2.77575	12.163	77.2485	4.10258e-05	0.000261056
ENSSSCG00000005905	2.77038	2.18595	50.4764	0.000165518	0.000674557
ENSSSCG00000005425	2.76711	3.41019	61.7794	8.59299e-05	0.000424775
ENSSSCG00000008627	2.76371	2.82416	110.369	1.22846e-05	0.000134892
ENSSSCG00000005072	2.75409	4.35797	85.4581	2.9246e-05	0.000217274
ENSSSCG00000013889	2.75314	7.42228	84.4051	3.04907e-05	0.000222622
ENSSSCG00000014202	2.74335	6.78444	80.9836	3.50324e-05	0.000236226
ENSSSCG00000023595	2.73962	4.52484	111.169	1.1985e-05	0.000133907
ENSSSCG00000022128	2.73293	2.9865	59.3357	9.80546e-05	0.000464835
ENSSSCG00000008433	2.72606	9.91872	55.1135	0.000124662	0.000547016
ENSSSCG00000004300	2.72462	3.95923	67.2334	6.50574e-05	0.000351946
ENSSSCG00000011755	2.72402	4.48454	122.283	8.64648e-06	0.000111308
ENSSSCG00000017591	2.71832	7.7103	57.3028	0.000109851	0.000500441
ENSSSCG00000001970	2.71786	2.15211	93.0486	2.1949e-05	0.000187893
ENSSSCG00000004245	2.71584	2.11037	86.3209	2.8274e-05	0.000214486
ENSSSCG00000022357	2.71459	10.1698	60.6534	9.12638e-05	0.00044277
ENSSSCG00000016101	2.70884	3.58192	106.328	1.39522e-05	0.000145005
ENSSSCG00000009821	2.70054	9.10025	48.6426	0.000186351	0.000736669
ENSSSCG00000014135	2.69529	4.65042	63.5136	7.84694e-05	0.000398325
ENSSSCG00000027573	2.68932	6.55935	69.8583	5.73184e-05	0.000324584
ENSSSCG00000011664	2.68889	8.25644	102.607	1.57519e-05	0.000155846
ENSSSCG00000016990	2.68763	7.84249	92.3425	2.25218e-05	0.000190399
ENSSSCG00000008857	2.68744	8.42526	69.5119	5.82698e-05	0.000328136
ENSSSCG00000004199	2.6846	3.52608	90.9201	2.37346e-05	0.000195264
ENSSSCG00000004202	2.68027	5.85703	73.5934	4.82181e-05	0.000290548
ENSSSCG00000002953	2.6801	6.6003	57.2709	0.00011005	0.000501013
ENSSSCG00000029173	2.67693	7.67755	25.034	0.00141713	0.00354909
ENSSSCG00000015103	2.67516	12.0528	49.8655	0.000172112	0.000693446
ENSSSCG00000016661	2.67481	7.87571	41.2076	0.000315032	0.00108484
ENSSSCG00000002351	2.67393	5.97765	73.7178	4.79481e-05	0.000289434
ENSSSCG00000027906	2.67115	2.72219	31.7697	0.00117516	0.00304173
ENSSSCG00000003042	2.67104	8.53014	83.5203	3.15893e-05	0.000225538
ENSSSCG00000011171	2.66159	9.79555	82.2795	3.32167e-05	0.000231615
ENSSSCG00000021355	2.65325	6.08339	61.6102	8.67058e-05	0.000426748
ENSSSCG00000028414	2.64794	7.4261	57.2101	0.000110431	0.000502411
ENSSSCG00000028092	2.64333	3.13912	92.8549	2.21043e-05	0.000188294
ENSSSCG00000004651	2.64252	3.61754	110.544	1.22182e-05	0.000134825
ENSSSCG00000011689	2.63679	5.6941	113.377	1.12055e-05	0.00012931
ENSSSCG00000001728	2.63463	4.32746	60.0905	9.40886e-05	0.000451584
ENSSSCG00000006182	2.62967	11.0701	62.7701	8.15623e-05	0.000408993
ENSSSCG00000016096	2.62675	2.56578	82.5858	3.28052e-05	0.000230329
ENSSSCG00000022788	2.62183	2.70476	26.7303	0.00117118	0.00303373
ENSSSCG00000002035	2.61844	2.63641	96.7989	1.91999e-05	0.000175642
ENSSSCG00000004480	2.6152	9.25344	74.9017	4.54713e-05	0.000278433
ENSSSCG00000023562	2.60968	9.59214	61.2083	8.85841e-05	0.000433482
ENSSSCG00000000253	2.60767	8.65244	51.0455	0.000159664	0.000656127
ENSSSCG00000029866	2.60603	3.67071	57.4314	0.000109053	0.000498281
ENSSSCG00000016571	2.60595	7.33936	66.763	6.65824e-05	0.000356155
ENSSSCG00000006081	2.60048	7.58219	77.0191	4.14352e-05	0.000262082
ENSSSCG00000030635	2.59938	2.98404	90.2405	2.43435e-05	0.000197685
ENSSSCG00000014873	2.59859	7.94244	63.2485	7.95546e-05	0.000401718
ENSSSCG00000012173	2.59834	4.69539	50.055	0.000170031	0.000688326
ENSSSCG00000016989	2.59557	6.18982	54.8917	0.000126301	0.00055278
ENSSSCG00000021210	2.59355	7.60481	82.3989	3.30555e-05	0.000230913
ENSSSCG00000025406	2.59153	1.97574	81.4768	3.43267e-05	0.000234023
ENSSSCG00000027912	2.58303	4.53705	84.3201	3.05941e-05	0.000223051
ENSSSCG00000016916	2.58177	1.77411	43.6569	0.000262732	0.000951769
ENSSSCG00000022402	2.57853	4.30283	105.368	1.43904e-05	0.000147903
ENSSSCG00000023312	2.57847	3.98291	83.8277	3.1202e-05	0.000224304
ENSSSCG00000025281	2.57708	6.8981	82.886	3.24082e-05	0.000229456
ENSSSCG00000003165	2.57686	6.17266	78.9504	3.81446e-05	0.000250502
ENSSSCG00000004071	2.57559	1.92649	77.7638	4.01249e-05	0.000258511
ENSSSCG00000003839	2.57253	2.46682	88.1057	2.63909e-05	0.000206896
ENSSSCG00000028167	2.568	8.09809	34.8682	0.000528449	0.00162381
ENSSSCG00000030113	2.56779	3.01561	77.3107	4.09157e-05	0.000260885
ENSSSCG00000016078	2.56693	10.7609	54.2787	0.000130977	0.000567038
ENSSSCG00000017092	2.56336	5.71428	33.3144	0.000607244	0.00181187
ENSSSCG00000011082	2.562	4.46676	78.2761	3.92543e-05	0.000254834
ENSSSCG00000004825	2.55903	4.35294	42.4736	0.000286489	0.00101209
ENSSSCG00000016100	2.55745	7.58146	52.2431	0.000148181	0.000620954
ENSSSCG00000028589	2.55689	1.23252	21.3366	0.00223196	0.00514782
ENSSSCG00000012427	2.55562	10.7155	47.7756	0.000197367	0.000768331
ENSSSCG00000001734	2.55027	3.40476	57.978	0.000105741	0.000488595
ENSSSCG00000024112	2.54441	2.11981	28.7116	0.000948808	0.00256525
ENSSSCG00000025396	2.5429	5.1268	63.92	7.68419e-05	0.000391927
ENSSSCG00000029781	2.53551	2.01379	39.4935	0.000359739	0.00120214
ENSSSCG00000017448	2.53079	5.42942	34.0631	0.000567527	0.00171979
ENSSSCG00000016864	2.52948	2.61212	48.317	0.000190393	0.00074674
ENSSSCG00000024267	2.52298	6.76906	68.5899	6.09018e-05	0.000339531
ENSSSCG00000005612	2.51987	7.77075	49.9946	0.000170691	0.000690213
ENSSSCG00000028384	2.51797	4.94499	68.4481	6.13203e-05	0.000340089
ENSSSCG00000004272	2.51492	4.19434	89.0986	2.54123e-05	0.000203115
ENSSSCG00000016522	2.51301	4.11635	93.7813	2.13742e-05	0.000185544
ENSSSCG00000004570	2.51196	7.68054	93.4923	2.15986e-05	0.000186066
ENSSSCG00000008893	2.50605	2.28211	55.1544	0.000124363	0.000546431
ENSSSCG00000005386	2.50286	2.26491	81.3295	3.45356e-05	0.000234973
ENSSSCG00000010624	2.50188	3.03131	93.657	2.14704e-05	0.000185672
ENSSSCG00000014123	2.50001	4.89977	94.577	2.07716e-05	0.000184074
ENSSSCG00000029459	2.49984	2.02238	37.3992	0.000426002	0.00136517
ENSSSCG00000013046	2.49565	9.25486	87.023	2.75134e-05	0.000210833
ENSSSCG00000001488	2.49346	1.93982	49.947	0.000171213	0.000691465
ENSSSCG00000029654	2.491	2.80103	52.3033	0.000147633	0.000620569
ENSSSCG00000015007	2.48972	2.73491	49.6273	0.000174773	0.000702089
ENSSSCG00000000374	2.48369	8.71261	63.9481	7.67308e-05	0.00039184
ENSSSCG00000003811	2.48368	3.3391	67.5987	6.39036e-05	0.00034821
ENSSSCG00000027831	2.48326	10.6005	38.035	0.000404347	0.0013071
ENSSSCG00000027156	2.4822	3.28717	65.3258	7.15343e-05	0.000372011
ENSSSCG00000016465	2.4813	3.65404	91.0278	2.36399e-05	0.00019518
ENSSSCG00000026892	2.48031	2.02037	61.4943	8.72422e-05	0.000428767
ENSSSCG00000022190	2.47584	4.602	66.0034	6.91433e-05	0.000363072
ENSSSCG00000006155	2.46931	1.51415	42.2562	0.000291148	0.00102429
ENSSSCG00000002529	2.46876	9.95898	57.7671	0.000107004	0.000491422
ENSSSCG00000013524	2.46539	3.52279	45.0917	0.000237195	0.000880993
ENSSSCG00000016886	2.46107	8.87942	64.3809	7.50481e-05	0.000385274
ENSSSCG00000009164	2.45955	6.36961	72.9569	4.96311e-05	0.000298006
ENSSSCG00000029270	2.45681	4.08644	54.1695	0.000131833	0.000569655
ENSSSCG00000029761	2.45491	1.87813	70.5135	5.55725e-05	0.000319981
ENSSSCG00000025521	2.4536	2.81768	83.7121	3.1347e-05	0.000224502
ENSSSCG00000020817	2.45036	7.84426	70.2373	5.63002e-05	0.000321034
ENSSSCG00000008987	2.44887	6.9616	48.4138	0.00018918	0.000743701
ENSSSCG00000030519	2.44762	3.9606	42.3363	0.00028942	0.00102092
ENSSSCG00000021844	2.44572	1.70752	45.3898	0.000232293	0.000866573
ENSSSCG00000009778	2.44382	2.36507	66.3654	6.79075e-05	0.000360037
ENSSSCG00000024658	2.44335	4.7895	34.4214	0.000549694	0.00167246
ENSSSCG00000021161	2.44292	4.05309	42.9312	0.000276989	0.000989749
ENSSSCG00000018094	2.44254	11.3416	51.5158	0.000155024	0.000643834
ENSSSCG00000009668	2.43601	7.54248	75.151	4.49708e-05	0.000276371
ENSSSCG00000005062	2.43515	2.62005	77.0983	4.12932e-05	0.000262064
ENSSSCG00000030478	2.43494	4.98802	79.8698	3.66953e-05	0.000244288
ENSSSCG00000014976	2.4335	2.73599	85.5629	2.91256e-05	0.000217274
ENSSSCG00000002386	2.43301	2.2393	37.1652	0.000434346	0.00138616
ENSSSCG00000005453	2.43231	10.365	41.2659	0.000313639	0.00108158
ENSSSCG00000002459	2.43057	6.21059	49.794	0.000172905	0.000695816
ENSSSCG00000014146	2.42806	2.3865	58.3514	0.000103553	0.000481757
ENSSSCG00000004973	2.42588	4.40069	99.8746	1.72661e-05	0.000167256
ENSSSCG00000025192	2.41665	4.40247	41.7426	0.000302546	0.00105673
ENSSSCG00000014082	2.41628	1.88549	63.6651	7.78576e-05	0.000396265
ENSSSCG00000005595	2.41528	6.72668	52.7151	0.000143946	0.000608459
ENSSSCG00000014148	2.41404	1.48446	29.4571	0.000879245	0.00241757
ENSSSCG00000018081	2.41023	14.9269	25.0494	0.00141461	0.0035441
ENSSSCG00000016000	2.4072	3.54012	31.5951	0.000712817	0.00204863
ENSSSCG00000004875	2.40565	8.14657	63.4078	7.89002e-05	0.000399329
ENSSSCG00000001667	2.40307	1.99834	66.7143	6.67429e-05	0.000356644
ENSSSCG00000013411	2.40282	3.88919	69.1637	5.92464e-05	0.000332533
ENSSSCG00000014948	2.40189	6.30504	65.3536	7.1434e-05	0.000372011
ENSSSCG00000026264	2.39115	3.91265	63.3929	7.89611e-05	0.000399329
ENSSSCG00000006249	2.39035	11.4746	54.5936	0.000128547	0.000559972
ENSSSCG00000011627	2.38789	2.91196	76.2101	4.29211e-05	0.000268177
ENSSSCG00000005255	2.38634	3.30683	30.3833	0.000801642	0.00224784
ENSSSCG00000011491	2.38486	5.75071	39.7206	0.00035337	0.00118728
ENSSSCG00000005042	2.38436	6.71768	95.1308	2.0365e-05	0.000181893
ENSSSCG00000006529	2.38084	3.54371	60.6762	9.11518e-05	0.000442542
ENSSSCG00000018091	2.37545	10.3704	41.5219	0.000307617	0.00106732
ENSSSCG00000008183	2.37449	4.02553	70.1312	5.65828e-05	0.000322105
ENSSSCG00000030422	2.37272	7.21389	28.5457	0.000965235	0.00259727
ENSSSCG00000018069	2.36944	9.0416	34.7179	0.000535479	0.00164022
ENSSSCG00000006982	2.36566	1.99628	65.1575	7.21444e-05	0.000374039
ENSSSCG00000011752	2.36443	1.54036	29.1172	0.000910122	0.00248837
ENSSSCG00000014091	2.36282	3.24751	87.6463	2.68598e-05	0.000208886
ENSSSCG00000027358	2.36	7.04014	63.1288	8.00513e-05	0.000403642
ENSSSCG00000026969	2.35512	2.51802	40.9948	0.00032018	0.00109857
ENSSSCG00000003930	2.35294	7.60079	65.711	7.01622e-05	0.000366215
ENSSSCG00000020149	2.35236	15.6771	9.98442	0.0152707	0.0262241
ENSSSCG00000016432	2.35184	3.18698	72.0239	5.17993e-05	0.00030669
ENSSSCG00000011535	2.35103	2.74104	55.9919	0.00011843	0.000528195
ENSSSCG00000000895	2.34649	6.30888	33.7392	0.000584291	0.00176116
ENSSSCG00000024424	2.34517	3.26318	52.5525	0.000145387	0.000613026
ENSSSCG00000004216	2.34465	7.14852	75.6513	4.39874e-05	0.000273043
ENSSSCG00000000914	2.34081	2.03047	64.0349	7.63895e-05	0.000390391
ENSSSCG00000007375	2.33955	5.50816	92.065	2.2752e-05	0.000191025
ENSSSCG00000016962	2.33612	2.14138	35.0669	0.000519339	0.00159871
ENSSSCG00000029652	2.33544	7.65222	86.5544	2.80181e-05	0.000213358
ENSSSCG00000000252	2.33417	8.86557	33.5914	0.000592146	0.00177775
ENSSSCG00000025940	2.33349	1.80454	46.8748	0.000209709	0.000801684
ENSSSCG00000005688	2.33309	1.78174	65.1118	7.23112e-05	0.000374387
ENSSSCG00000029514	2.33266	2.84348	50.5992	0.000164232	0.00067165
ENSSSCG00000006751	2.32846	4.92229	77.5942	4.04187e-05	0.000259545
ENSSSCG00000006308	2.32762	2.9681	53.3654	0.000138362	0.000589621
ENSSSCG00000004996	2.32683	4.24137	46.6673	0.000212691	0.000808988
ENSSSCG00000030849	2.32384	6.57445	34.2144	0.00055991	0.00169898
ENSSSCG00000022482	2.32151	1.88391	41.1182	0.000317181	0.00109048
ENSSSCG00000026125	2.32058	1.50514	15.2911	0.00546152	0.010829
ENSSSCG00000005777	2.31721	3.25586	45.1215	0.000236699	0.000880111
ENSSSCG00000004575	2.3155	6.01845	55.5976	0.000121177	0.000537625
ENSSSCG00000026087	2.31436	1.92022	55.9665	0.000118605	0.000528281
ENSSSCG00000023670	2.31391	11.0972	60.1527	9.3771e-05	0.000450802
ENSSSCG00000002316	2.30834	2.41112	61.7218	8.61933e-05	0.00042515
ENSSSCG00000030611	2.30542	7.45672	71.7142	5.25457e-05	0.000308695
ENSSSCG00000006136	2.30498	5.98546	84.8071	3.00077e-05	0.0002205
ENSSSCG00000007226	2.30219	1.44667	43.9438	0.000257356	0.000937933
ENSSSCG00000010301	2.30172	3.2204	42.5468	0.00028494	0.00100818
ENSSSCG00000013463	2.30166	5.91062	28.7792	0.000942215	0.00255303
ENSSSCG00000025053	2.29464	3.52738	27.6777	0.00105738	0.00280085
ENSSSCG00000010955	2.2925	4.06406	71.8513	5.22135e-05	0.000307535
ENSSSCG00000024696	2.29075	2.25218	44.1995	0.00025268	0.000924005
ENSSSCG00000002032	2.28805	3.71569	43.5931	0.000263946	0.000953892
ENSSSCG00000007978	2.28746	3.75818	38.9734	0.000374891	0.0012344
ENSSSCG00000002707	2.28104	8.00479	37.0089	0.000440033	0.00139958
ENSSSCG00000002004	2.28057	4.2404	58.549	0.000102418	0.000478116
ENSSSCG00000005462	2.27675	9.98189	32.6065	0.000648115	0.00190735
ENSSSCG00000001512	2.2763	6.13801	87.322	2.71974e-05	0.000209715
ENSSSCG00000015340	2.2758	7.94067	76.9892	4.14889e-05	0.000262082
ENSSSCG00000017867	2.27532	5.1564	65.0093	7.26874e-05	0.000375138
ENSSSCG00000011511	2.27482	2.04821	66.0914	6.884e-05	0.000362343
ENSSSCG00000004703	2.27358	4.14914	72.1487	5.15025e-05	0.000305731
ENSSSCG00000000478	2.2703	2.0037	53.7294	0.000135357	0.000581186
ENSSSCG00000004205	2.26609	3.7477	88.414	2.6082e-05	0.000205463
ENSSSCG00000012061	2.26489	3.70738	59.6698	9.62733e-05	0.000459207
ENSSSCG00000012604	2.26417	4.71753	84.4032	3.0493e-05	0.000222622
ENSSSCG00000026186	2.26387	2.65833	51.2506	0.000157618	0.00065008
ENSSSCG00000015407	2.25236	4.44386	55.6377	0.000120894	0.000536733
ENSSSCG00000000905	2.25167	6.13755	59.0664	9.95214e-05	0.000469429
ENSSSCG00000011081	2.25107	4.03664	68.0547	6.24999e-05	0.000344256
ENSSSCG00000016641	2.24942	11.5647	46.2045	0.000219539	0.000830387
ENSSSCG00000014980	2.24098	3.53812	43.0324	0.000274942	0.000985123
ENSSSCG00000014898	2.24035	4.94918	82.6761	3.26852e-05	0.000229979
ENSSSCG00000017667	2.23854	3.62287	55.3408	0.000123009	0.000543272
ENSSSCG00000011705	2.23538	6.9226	29.6965	0.000858296	0.00237437
ENSSSCG00000026088	2.23013	4.44068	58.9397	0.000100221	0.000471744
ENSSSCG00000025355	2.22997	7.29068	39.1942	0.000368359	0.00122069
ENSSSCG00000025774	2.22879	3.47418	33.1568	0.000616052	0.00183252
ENSSSCG00000027503	2.22794	1.72604	40.6103	0.00032976	0.00112181
ENSSSCG00000003520	2.22694	7.51965	46.9787	0.000208236	0.000796949
ENSSSCG00000002050	2.21837	8.70378	57.5285	0.000108455	0.000497417
ENSSSCG00000010477	2.21127	4.1674	32.9855	0.000625812	0.00185482
ENSSSCG00000012258	2.21006	7.30021	49.757	0.000173318	0.000697065
ENSSSCG00000024163	2.20577	4.11018	63.4006	7.89297e-05	0.000399329
ENSSSCG00000012623	2.20322	7.03573	70.3303	5.60539e-05	0.000321034
ENSSSCG00000012046	2.20305	4.69722	55.5082	0.000121811	0.000539028
ENSSSCG00000027344	2.19936	2.48654	48.3336	0.000190184	0.000746565
ENSSSCG00000014300	2.19765	4.7023	41.6208	0.000305331	0.00106318
ENSSSCG00000027898	2.19337	4.3168	84.8276	2.99833e-05	0.0002205
ENSSSCG00000003914	2.1914	12.1268	44.976	0.000239134	0.000884327
ENSSSCG00000006054	2.19057	5.35906	77.2225	4.10719e-05	0.000261056
ENSSSCG00000012640	2.18954	1.57203	12.1378	0.0097002	0.0177592
ENSSSCG00000010192	2.18899	2.35272	68.6714	6.06632e-05	0.000338703
ENSSSCG00000009360	2.18863	3.93587	60.1707	9.36795e-05	0.000450802
ENSSSCG00000004893	2.18851	2.34816	65.0807	7.24253e-05	0.000374638
ENSSSCG00000017526	2.18512	2.36115	71.0424	5.42125e-05	0.000316231
ENSSSCG00000016386	2.18339	9.10891	67.3205	6.47798e-05	0.000351123
ENSSSCG00000022077	2.17853	4.94613	66.203	6.84583e-05	0.000360986
ENSSSCG00000009459	2.17806	4.95664	14.7212	0.00601886	0.0117524
ENSSSCG00000003347	2.17267	5.34788	43.4775	0.000266166	0.000960009
ENSSSCG00000026681	2.17266	2.7417	33.719	0.000585355	0.00176359
ENSSSCG00000012637	2.17148	3.38222	66.1759	6.85507e-05	0.000361193
ENSSSCG00000004358	2.17081	3.21472	53.7426	0.000135249	0.000581091
ENSSSCG00000030727	2.16978	3.50198	31.5548	0.000715565	0.00205479
ENSSSCG00000003692	2.16879	7.60121	46.8008	0.000210767	0.000803972
ENSSSCG00000009019	2.16334	12.3899	43.584	0.00026412	0.000953892
ENSSSCG00000014569	2.16193	4.72794	48.9928	0.000182125	0.000722651
ENSSSCG00000014125	2.15943	6.44829	35.3549	0.000506485	0.00156852
ENSSSCG00000004470	2.15854	5.59451	44.7152	0.000243578	0.000896373
ENSSSCG00000014945	2.15708	4.22986	29.2222	0.000900438	0.00246571
ENSSSCG00000017671	2.14931	4.62157	81.9313	3.36925e-05	0.000233097
ENSSSCG00000011459	2.14833	8.28372	43.2392	0.00027082	0.000973433
ENSSSCG00000030567	2.14625	9.35265	46.9868	0.000208122	0.000796949
ENSSSCG00000012639	2.14315	4.65226	26.7936	0.00116311	0.00301743
ENSSSCG00000009827	2.14179	1.74597	50.5089	0.000165177	0.000674297
ENSSSCG00000009909	2.13993	8.53272	56.194	0.000117053	0.000524593
ENSSSCG00000003555	2.13825	12.5469	30.0969	0.000824671	0.00229819
ENSSSCG00000012124	2.13626	2.2922	59.3089	9.81992e-05	0.000464835
ENSSSCG00000009036	2.13576	3.6344	33.7935	0.000581436	0.00175564
ENSSSCG00000002655	2.13479	4.54264	52.8554	0.000142717	0.000604016
ENSSSCG00000009769	2.1336	5.91104	48.5751	0.000187179	0.000738825
ENSSSCG00000024313	2.13203	8.87724	30.5043	0.000792158	0.00222768
ENSSSCG00000013715	2.13023	1.59865	37.0574	0.000438259	0.00139655
ENSSSCG00000018084	2.12864	10.325	36.785	0.000448348	0.00142071
ENSSSCG00000029183	2.12862	7.55849	58.8413	0.000100768	0.000473294
ENSSSCG00000008368	2.12857	2.78494	60.2347	9.33547e-05	0.000450802
ENSSSCG00000017202	2.12583	7.18654	39.1288	0.000370278	0.00122451
ENSSSCG00000025467	2.12318	2.69105	60.1542	9.37635e-05	0.000450802
ENSSSCG00000030970	2.12207	8.50688	32.5157	0.000653609	0.0019207
ENSSSCG00000021846	2.12069	3.01691	67.8571	6.31034e-05	0.000345063
ENSSSCG00000026663	2.11816	6.84019	28.693	0.000950635	0.00256917
ENSSSCG00000029470	2.11734	7.97373	41.3955	0.000310572	0.00107537
ENSSSCG00000023886	2.11211	6.82118	31.9606	0.000688524	0.00199361
ENSSSCG00000005491	2.11104	6.21897	55.2523	0.000123649	0.000544682
ENSSSCG00000004730	2.10464	2.98264	65.7295	7.00971e-05	0.000366215
ENSSSCG00000014365	2.10459	3.40368	58.6013	0.00010212	0.000477381
ENSSSCG00000027147	2.10265	7.61355	26.0607	0.00126119	0.00323116
ENSSSCG00000012126	2.10222	3.70897	66.2399	6.83326e-05	0.000360986
ENSSSCG00000014623	2.09928	5.78105	21.5546	0.00216938	0.00503081
ENSSSCG00000004177	2.09924	9.9742	38.7974	0.000380201	0.00124721
ENSSSCG00000005041	2.09921	6.03415	68.576	6.09427e-05	0.000339531
ENSSSCG00000004056	2.09793	7.57224	22.0965	0.00202328	0.00473399
ENSSSCG00000005005	2.09658	9.25112	34.428	0.000549377	0.00167224
ENSSSCG00000015023	2.09618	2.34423	60.0551	9.42702e-05	0.000451584
ENSSSCG00000010508	2.09556	3.30811	38.7182	0.000382623	0.00125214
ENSSSCG00000014009	2.0931	2.80683	34.6491	0.000538734	0.00164722
ENSSSCG00000022618	2.09309	3.90338	68.0812	6.24195e-05	0.000344092
ENSSSCG00000014100	2.09029	4.59473	35.3538	0.000506533	0.00156852
ENSSSCG00000016544	2.09026	2.70088	51.4432	0.000155728	0.000644976
ENSSSCG00000009407	2.08646	4.29988	49.1718	0.000180011	0.000716355
ENSSSCG00000022494	2.0815	7.81044	43.6927	0.000262053	0.000950467
ENSSSCG00000016636	2.08066	5.50961	67.9144	6.29275e-05	0.000344595
ENSSSCG00000006079	2.08061	7.8845	29.6454	0.000862713	0.00238175
ENSSSCG00000011642	2.0787	2.53798	46.9974	0.000207972	0.000796836
ENSSSCG00000029642	2.07787	11.3641	42.7598	0.000280498	0.000998192
ENSSSCG00000011803	2.07722	8.70187	44.7663	0.000242698	0.000894103
ENSSSCG00000010627	2.07476	1.91821	33.4491	0.000599841	0.00179451
ENSSSCG00000024825	2.0714	12.0105	44.5008	0.00024731	0.000906669
ENSSSCG00000029174	2.06798	4.66878	40.3793	0.000335692	0.00113857
ENSSSCG00000022950	2.06788	4.58904	76.9951	4.14782e-05	0.000262082
ENSSSCG00000005768	2.06772	6.49609	31.2143	0.000739311	0.00210961
ENSSSCG00000018061	2.06653	8.94811	28.4798	0.000971861	0.00261406
ENSSSCG00000004546	2.06648	2.52985	24.4011	0.00152565	0.00376401
ENSSSCG00000016836	2.06227	2.86561	20.2813	0.00256979	0.0057799
ENSSSCG00000004846	2.0606	6.55119	51.2926	0.000157204	0.000649547
ENSSSCG00000010239	2.05841	2.52276	51.8153	0.000152158	0.00063488
ENSSSCG00000005604	2.05816	2.41515	65.9554	6.93091e-05	0.000363163
ENSSSCG00000027637	2.05756	6.88691	54.5512	0.000128871	0.00056042
ENSSSCG00000020729	2.05744	2.96605	31.6019	0.000712355	0.00204817
ENSSSCG00000000620	2.05732	6.12595	68.3575	6.15892e-05	0.00034062
ENSSSCG00000016888	2.05684	6.47334	32.4991	0.000654619	0.0019215
ENSSSCG00000011690	2.05554	2.07554	62.795	8.14565e-05	0.000408993
ENSSSCG00000027799	2.0533	2.68178	37.4573	0.000423964	0.00135928
ENSSSCG00000000597	2.04895	2.91308	42.5961	0.000283905	0.0010061
ENSSSCG00000003721	2.0456	4.14339	70.2791	5.61892e-05	0.000321034
ENSSSCG00000011218	2.04231	2.45985	47.0514	0.000207214	0.000795654
ENSSSCG00000003757	2.04179	3.73794	41.4715	0.000308792	0.0010703
ENSSSCG00000017022	2.04043	7.04162	38.4075	0.000392312	0.00127769
ENSSSCG00000028430	2.03823	2.54248	45.2319	0.000234874	0.000873802
ENSSSCG00000022058	2.03792	6.13906	66.3446	6.79777e-05	0.000360128
ENSSSCG00000007479	2.03771	6.40075	37.098	0.000436777	0.00139314
ENSSSCG00000006144	2.03679	6.00869	25.649	0.00132094	0.0033602
ENSSSCG00000014278	2.03668	1.91199	32.2746	0.000668486	0.00195176
ENSSSCG00000015794	2.03604	2.50243	41.8689	0.000299689	0.00104891
ENSSSCG00000008580	2.03526	3.83633	67.0025	6.58004e-05	0.000354113
ENSSSCG00000025674	2.03331	5.75169	26.0574	0.00126166	0.00323116
ENSSSCG00000027540	2.03271	2.35195	39.4292	0.000361571	0.00120648
ENSSSCG00000009303	2.02951	9.3491	35.6611	0.000493262	0.00153372
ENSSSCG00000017065	2.02776	5.02059	54.126	0.000132176	0.000570411
ENSSSCG00000005429	2.02626	5.03468	38.0539	0.000403727	0.00130611
ENSSSCG00000003787	2.02374	6.81552	24.7008	0.00147298	0.0036553
ENSSSCG00000027103	2.01958	7.30968	36.1798	0.000471853	0.00148206
ENSSSCG00000026914	2.01904	3.0414	66.758	6.6599e-05	0.000356155
ENSSSCG00000008510	2.019	1.79773	30.74	0.000774093	0.00218748
ENSSSCG00000027516	2.01842	4.36992	37.2717	0.000430521	0.00137641
ENSSSCG00000022432	2.01501	2.25609	31.0154	0.000753647	0.00214332
ENSSSCG00000011952	2.01496	10.5883	35.3877	0.000505049	0.00156607
ENSSSCG00000009139	2.01431	4.83211	59.6974	9.61279e-05	0.000458835
ENSSSCG00000003780	2.01412	5.28184	50.2693	0.000167717	0.000681392
ENSSSCG00000009310	2.01324	7.8275	53.1223	0.000140417	0.000596507
ENSSSCG00000006843	2.01248	2.96148	62.5498	8.25089e-05	0.000412362
ENSSSCG00000011678	2.01167	1.9863	28.7531	0.000944753	0.00255734
ENSSSCG00000010308	2.01013	5.84721	42.6101	0.000283611	0.0010061
ENSSSCG00000006067	2.00777	1.75814	43.2168	0.000271263	0.000973996
ENSSSCG00000010188	2.00717	1.64208	33.1509	0.000616384	0.00183261
ENSSSCG00000007618	2.00658	3.48777	70.7474	5.49658e-05	0.000318231
ENSSSCG00000006146	2.00492	5.8223	37.8728	0.000409738	0.00132053
ENSSSCG00000024296	2.0046	4.83927	65.109	7.23216e-05	0.000374387
ENSSSCG00000009145	2.00223	6.59091	58.5267	0.000102546	0.000478382
ENSSSCG00000030676	2.00182	4.5532	38.7393	0.000381973	0.00125061
ENSSSCG00000015384	2.00022	7.92778	48.4688	0.000188495	0.000742296
ENSSSCG00000007472	1.99889	3.18109	54.2984	0.000130823	0.000566734
ENSSSCG00000013002	1.9984	10.3839	47.6711	0.000198751	0.000771948
ENSSSCG00000023600	1.99762	4.8546	25.1336	0.00140095	0.00351686
ENSSSCG00000021190	1.99495	6.80391	30.5745	0.000786721	0.00221606
ENSSSCG00000026382	1.99446	2.64013	29.9175	0.000839521	0.00232737
ENSSSCG00000004020	1.9936	5.47878	40.0649	0.000343984	0.00116148
ENSSSCG00000025498	1.99224	2.04874	51.9606	0.000150792	0.000631118
ENSSSCG00000015683	1.99172	3.64354	31.7669	0.000701262	0.00202141
ENSSSCG00000000552	1.99058	2.23137	41.9355	0.000298198	0.00104423
ENSSSCG00000011447	1.98764	7.83506	28.7186	0.000948122	0.00256442
ENSSSCG00000026414	1.98735	7.90492	56.5235	0.000114851	0.000518013
ENSSSCG00000025606	1.98671	2.13726	43.2174	0.00027125	0.000973996
ENSSSCG00000010058	1.98553	8.41635	37.3851	0.000426499	0.00136612
ENSSSCG00000004610	1.98381	2.90602	51.4347	0.000155812	0.000644976
ENSSSCG00000008986	1.98242	6.9908	46.8333	0.000210301	0.000803494
ENSSSCG00000021731	1.979	2.47296	54.2554	0.000131159	0.000567466
ENSSSCG00000024046	1.97777	1.72393	42.5399	0.000285085	0.00100818
ENSSSCG00000000580	1.97739	6.39116	55.5319	0.000121643	0.000538635
ENSSSCG00000001723	1.97732	5.612	66.0811	6.88755e-05	0.000362343
ENSSSCG00000020830	1.97723	9.14044	34.5625	0.000542873	0.00165541
ENSSSCG00000031023	1.97629	8.03997	29.0279	0.000918465	0.00250414
ENSSSCG00000007849	1.97396	4.16069	60.7735	9.0675e-05	0.000441264
ENSSSCG00000027363	1.97394	3.3175	36.7154	0.000450974	0.00142571
ENSSSCG00000013907	1.97202	10.516	50.8856	0.000161281	0.000662363
ENSSSCG00000006009	1.971	2.41771	58.5613	0.000102348	0.000478116
ENSSSCG00000002040	1.9689	3.98832	49.4472	0.00017682	0.0007078
ENSSSCG00000017024	1.96877	8.26365	58.7882	0.000101066	0.000473609
ENSSSCG00000027169	1.96698	7.34057	37.2498	0.000431303	0.00137826
ENSSSCG00000005665	1.9668	1.92639	39.7928	0.000351375	0.00118291
ENSSSCG00000007857	1.96604	1.39999	22.4558	0.00193327	0.00456901
ENSSSCG00000004727	1.96454	5.42616	32.9249	0.000629309	0.00186136
ENSSSCG00000004789	1.96026	2.15919	39.509	0.000359299	0.00120126
ENSSSCG00000015309	1.9601	2.31037	37.6026	0.000418917	0.00134501
ENSSSCG00000020702	1.95898	2.7843	28.1921	0.00100149	0.00267788
ENSSSCG00000016709	1.9585	3.43991	43.4665	0.000266379	0.000960009
ENSSSCG00000010569	1.95704	3.05288	44.9523	0.000239533	0.00088484
ENSSSCG00000028035	1.95583	5.38825	32.6707	0.000644264	0.00189816
ENSSSCG00000020935	1.95116	2.15038	43.8886	0.000258379	0.00094015
ENSSSCG00000009823	1.95014	6.73899	34.5885	0.000541626	0.0016528
ENSSSCG00000013299	1.94784	4.41391	60.7328	9.08742e-05	0.000441509
ENSSSCG00000023273	1.94729	2.2158	57.455	0.000108907	0.000498145
ENSSSCG00000004411	1.94406	1.6696	33.5164	0.000596184	0.00178671
ENSSSCG00000000364	1.94393	4.76195	38.0604	0.000403511	0.00130603
ENSSSCG00000013391	1.94203	9.52407	45.6933	0.000227434	0.000852892
ENSSSCG00000011993	1.94127	4.33874	66.2263	6.83789e-05	0.000360986
ENSSSCG00000006156	1.93917	2.73904	57.7708	0.000106982	0.000491422
ENSSSCG00000008587	1.93851	5.91993	37.6857	0.000416068	0.00133785
ENSSSCG00000009682	1.93833	3.09898	61.7588	8.60241e-05	0.000424932
ENSSSCG00000016076	1.93539	5.07313	24.3089	0.00154234	0.0037928
ENSSSCG00000015560	1.93364	7.42546	42.6818	0.000282114	0.00100323
ENSSSCG00000017212	1.93108	8.41034	32.142	0.000676859	0.00197124
ENSSSCG00000006859	1.93023	4.73726	51.0742	0.000159375	0.000656127
ENSSSCG00000003849	1.92344	5.46613	38.4266	0.000391709	0.00127681
ENSSSCG00000025897	1.92134	1.81446	43.9655	0.000256953	0.000937471
ENSSSCG00000027934	1.92079	2.3284	55.9692	0.000118586	0.000528281
ENSSSCG00000024550	1.91945	7.5971	38.8238	0.000379399	0.00124518
ENSSSCG00000029340	1.91627	1.65351	18.6952	0.00321131	0.00694031
ENSSSCG00000009908	1.91612	6.69288	29.4936	0.00087601	0.00241258
ENSSSCG00000010166	1.91572	3.4493	65.0592	7.25041e-05	0.000374761
ENSSSCG00000008503	1.91572	3.04623	54.6971	0.000127762	0.000557738
ENSSSCG00000014540	1.91294	13.7216	30.7249	0.000775232	0.00218914
ENSSSCG00000022594	1.91261	8.38916	53.1441	0.000140231	0.000596089
ENSSSCG00000023241	1.91193	2.87853	39.7629	0.000352198	0.0011851
ENSSSCG00000017913	1.90751	7.62769	60.2006	9.35274e-05	0.000450802
ENSSSCG00000006558	1.90257	12.4818	24.388	0.00152801	0.00376846
ENSSSCG00000004117	1.90224	1.86344	29.4631	0.000878717	0.00241709
ENSSSCG00000005323	1.90185	5.41839	56.3321	0.000116124	0.000521675
ENSSSCG00000010214	1.90097	7.65736	42.1002	0.000294551	0.00103466
ENSSSCG00000026017	1.8977	2.46354	19.2336	0.00297268	0.00648645
ENSSSCG00000002266	1.89751	2.71443	36.6105	0.00045497	0.00143704
ENSSSCG00000014075	1.89667	5.05583	47.3057	0.000203685	0.000786172
ENSSSCG00000003166	1.89625	6.22868	54.936	0.000125971	0.000551692
ENSSSCG00000002471	1.89498	3.92998	60.3296	9.28755e-05	0.000449306
ENSSSCG00000006304	1.89466	3.05901	35.7146	0.000490996	0.00152807
ENSSSCG00000028974	1.89071	1.65752	33.6632	0.000588315	0.00177094
ENSSSCG00000028089	1.88965	1.68656	32.4836	0.000655565	0.00192229
ENSSSCG00000027556	1.88776	6.76584	38.9722	0.000374926	0.0012344
ENSSSCG00000010648	1.88755	3.76224	33.5391	0.000594959	0.00178469
ENSSSCG00000024359	1.886	6.36445	30.6866	0.000778136	0.0021946
ENSSSCG00000015298	1.88057	6.98934	60.8297	9.04014e-05	0.000440472
ENSSSCG00000025802	1.87953	6.20876	26.0029	0.00126937	0.00324846
ENSSSCG00000016266	1.87868	5.01383	33.3964	0.000602724	0.00180234
ENSSSCG00000010702	1.87854	1.33015	26.1419	0.00241842	0.00548848
ENSSSCG00000029802	1.87802	3.09759	15.3856	0.00537556	0.0106773
ENSSSCG00000021411	1.87753	1.48867	23.0163	0.00180287	0.00430421
ENSSSCG00000005169	1.87492	10.4909	39.3131	0.000364903	0.00121505
ENSSSCG00000024330	1.87335	5.63458	24.4615	0.00151484	0.0037387
ENSSSCG00000016692	1.87216	6.30318	55.4238	0.000122413	0.000541317
ENSSSCG00000018065	1.87121	12.2139	29.4745	0.000877706	0.00241554
ENSSSCG00000001966	1.86999	3.00369	31.6422	0.000709627	0.00204205
ENSSSCG00000001941	1.86835	4.44358	43.0918	0.00027375	0.000981372
ENSSSCG00000028786	1.86786	3.71826	57.3341	0.000109656	0.000500441
ENSSSCG00000023683	1.86308	3.38153	57.8285	0.000106634	0.000491292
ENSSSCG00000015024	1.84278	4.00227	50.1285	0.000169233	0.000685913
ENSSSCG00000012897	1.84266	6.15009	36.8041	0.000447631	0.0014191
ENSSSCG00000003439	1.84046	1.67198	33.668	0.00058806	0.00177094
ENSSSCG00000009072	1.83783	4.55024	22.4343	0.00193852	0.00457505
ENSSSCG00000025307	1.83679	3.38329	25.6261	0.00132438	0.00336421
ENSSSCG00000010236	1.83434	1.43962	19.6513	0.00280301	0.00619982
ENSSSCG00000008540	1.82896	6.94642	41.2063	0.000315062	0.00108484
ENSSSCG00000010493	1.82853	5.37297	40.4501	0.000333858	0.00113348
ENSSSCG00000010698	1.82819	1.87969	48.8332	0.000184035	0.000728532
ENSSSCG00000008061	1.82544	6.80869	24.2609	0.00155112	0.00380887
ENSSSCG00000022859	1.82525	9.79601	38.6602	0.000384409	0.00125677
ENSSSCG00000014927	1.82483	3.0898	49.8974	0.000171759	0.000693258
ENSSSCG00000027931	1.82478	5.40036	33.2077	0.000613187	0.00182639
ENSSSCG00000013746	1.82408	7.29976	44.5777	0.000245963	0.000903149
ENSSSCG00000009403	1.82338	8.26199	45.0326	0.000238183	0.000882732
ENSSSCG00000004958	1.82301	2.20588	48.4298	0.00018898	0.000743343
ENSSSCG00000025645	1.82235	1.4886	22.656	0.00188536	0.0044682
ENSSSCG00000025944	1.82188	5.05182	33.297	0.000608207	0.00181395
ENSSSCG00000000536	1.82125	6.3986	37.6294	0.000417995	0.00134332
ENSSSCG00000014227	1.82125	3.38326	58.1036	0.000104999	0.000486487
ENSSSCG00000026990	1.81641	8.04155	35.878	0.000484163	0.00150957
ENSSSCG00000016711	1.81308	8.85587	20.6631	0.00244049	0.00553486
ENSSSCG00000028949	1.81074	5.24229	30.946	0.000758732	0.00215321
ENSSSCG00000004917	1.80896	2.69093	39.4458	0.000361095	0.00120607
ENSSSCG00000015040	1.80821	5.69636	33.355	0.000604999	0.00180734
ENSSSCG00000026466	1.80476	2.03891	48.18	0.000192128	0.000752675
ENSSSCG00000022707	1.80472	4.24033	35.1592	0.000515173	0.0015866
ENSSSCG00000010296	1.80407	1.97346	18.1046	0.003502	0.00746647
ENSSSCG00000014106	1.80405	2.40759	23.7828	0.00164215	0.00398878
ENSSSCG00000012435	1.80331	7.57622	49.0357	0.000181614	0.000721047
ENSSSCG00000017668	1.80301	5.41226	52.7026	0.000144056	0.000608547
ENSSSCG00000024983	1.80224	6.44194	25.2374	0.00138435	0.0034824
ENSSSCG00000006807	1.80088	5.60458	53.2561	0.000139281	0.000592796
ENSSSCG00000015784	1.80076	4.79629	26.6804	0.00117761	0.0030464
ENSSSCG00000025957	1.79614	2.00836	26.7587	0.00116755	0.00302664
ENSSSCG00000012247	1.7961	6.36254	50.8601	0.000161541	0.00066264
ENSSSCG00000012586	1.79487	4.7178	26.5248	0.00119791	0.00308885
ENSSSCG00000006996	1.79367	6.17218	35.7063	0.000491348	0.00152846
ENSSSCG00000011482	1.79042	2.61084	48.063	0.000193625	0.000756598
ENSSSCG00000009359	1.7883	7.08753	33.1706	0.000615271	0.001831
ENSSSCG00000022751	1.78805	2.11243	26.3811	0.00121706	0.00313111
ENSSSCG00000009717	1.78677	2.09303	42.3228	0.00028971	0.00102135
ENSSSCG00000022689	1.78408	1.65532	40.8006	0.000736971	0.00210559
ENSSSCG00000014156	1.78248	2.73425	31.8827	0.000693613	0.00200617
ENSSSCG00000016056	1.78136	4.46204	17.7808	0.00367574	0.00777349
ENSSSCG00000025248	1.78112	2.21551	45.828	0.000225319	0.000846598
ENSSSCG00000006363	1.77952	2.72139	41.6403	0.000304884	0.00106286
ENSSSCG00000014071	1.7794	11.3692	27.7496	0.00104933	0.00278606
ENSSSCG00000015843	1.77894	3.25104	46.8123	0.000210601	0.000803972
ENSSSCG00000029497	1.77673	2.52856	32.5971	0.000648682	0.00190735
ENSSSCG00000026204	1.77633	2.85721	30.1031	0.000824156	0.0022977
ENSSSCG00000030666	1.77475	2.1305	46.6809	0.000212494	0.00080869
ENSSSCG00000027230	1.77312	3.45451	52.3922	0.000146826	0.000617561
ENSSSCG00000001095	1.7731	6.51809	26.1876	0.00124347	0.0031942
ENSSSCG00000012012	1.7728	4.5687	29.6321	0.000863872	0.00238398
ENSSSCG00000030668	1.77262	2.46605	28.6702	0.000952878	0.00257114
ENSSSCG00000029864	1.7724	6.31791	16.2704	0.0046492	0.00947545
ENSSSCG00000009393	1.77187	5.38138	55.6373	0.000120897	0.000536733
ENSSSCG00000014974	1.77028	8.36373	33.0884	0.000619922	0.00184161
ENSSSCG00000015933	1.77008	4.24826	47.2407	0.00020458	0.00078873
ENSSSCG00000012274	1.76754	6.71201	54.3352	0.000130537	0.000566215
ENSSSCG00000013596	1.76625	8.27082	44.7169	0.000243548	0.000896373
ENSSSCG00000014170	1.76573	2.96066	45.5912	0.000229053	0.000856367
ENSSSCG00000012633	1.76515	1.60761	30.4094	0.00102527	0.00273393
ENSSSCG00000009480	1.76512	5.2575	48.024	0.000194127	0.000757888
ENSSSCG00000016842	1.76419	2.52784	24.7657	0.0014619	0.00363708
ENSSSCG00000005379	1.76402	3.36264	45.6472	0.000228164	0.00085398
ENSSSCG00000012574	1.76389	1.82486	34.8486	0.000529359	0.00162503
ENSSSCG00000015668	1.76358	5.72829	29.7827	0.000850912	0.00235491
ENSSSCG00000015095	1.76242	4.4091	47.4926	0.000201142	0.000778566
ENSSSCG00000022795	1.76232	3.45589	55.2055	0.00012399	0.000545827
ENSSSCG00000012602	1.76087	4.77843	53.5322	0.000136974	0.000586278
ENSSSCG00000004998	1.76028	11.972	26.0861	0.00125761	0.00322444
ENSSSCG00000003682	1.75743	2.30097	26.5696	0.00119202	0.00307716
ENSSSCG00000017666	1.75584	6.723	33.7894	0.000581652	0.00175564
ENSSSCG00000015988	1.75455	5.48351	18.7421	0.00318956	0.00690208
ENSSSCG00000004639	1.75419	3.49711	40.3095	0.000337511	0.00114303
ENSSSCG00000001814	1.75277	3.27284	32.7999	0.000636608	0.00187968
ENSSSCG00000018080	1.75088	14.1367	10.7185	0.0129953	0.0227888
ENSSSCG00000003605	1.75064	9.90018	32.4927	0.000655012	0.0019215
ENSSSCG00000023518	1.75019	2.29493	28.6788	0.000952034	0.00257091
ENSSSCG00000023777	1.75016	6.59966	32.6161	0.000647538	0.00190698
ENSSSCG00000011910	1.749	12.164	18.6322	0.00324079	0.00699069
ENSSSCG00000003791	1.74881	4.76921	28.1962	0.00100106	0.00267788
ENSSSCG00000008518	1.7472	1.57533	28.9576	0.00135411	0.00342663
ENSSSCG00000006033	1.74673	8.50801	38.7058	0.000383003	0.00125278
ENSSSCG00000010088	1.74509	9.3595	26.6384	0.00118304	0.00305745
ENSSSCG00000005029	1.74499	8.55812	39.7274	0.000353182	0.00118723
ENSSSCG00000011772	1.74326	1.23078	18.3169	0.00666487	0.0128514
ENSSSCG00000010294	1.74152	1.99135	45.3102	0.000233588	0.000869973
ENSSSCG00000014211	1.7373	1.47977	17.8141	0.00365737	0.00773947
ENSSSCG00000016020	1.73725	2.71461	17.4012	0.00389368	0.00815323
ENSSSCG00000023141	1.73681	3.67267	45.0137	0.000238499	0.000882941
ENSSSCG00000006861	1.73625	3.11283	53.9153	0.000133853	0.000576189
ENSSSCG00000009119	1.73598	5.00499	20.4359	0.00251642	0.00568432
ENSSSCG00000026613	1.73324	3.19254	31.4159	0.000725134	0.00207964
ENSSSCG00000009482	1.73323	1.91159	39.1727	0.00036899	0.0012214
ENSSSCG00000007077	1.73126	5.02228	27.0055	0.00113657	0.00296338
ENSSSCG00000029051	1.73118	2.90187	43.696	0.00026199	0.000950467
ENSSSCG00000010665	1.73065	2.785	38.1798	0.000399613	0.00129588
ENSSSCG00000006325	1.72936	2.94319	32.3112	0.000666205	0.00194677
ENSSSCG00000000767	1.72778	6.02027	47.0443	0.000207313	0.000795654
ENSSSCG00000011882	1.72729	2.57147	38.7405	0.000381938	0.00125061
ENSSSCG00000009063	1.7255	8.05013	28.1016	0.00101104	0.00270126
ENSSSCG00000024776	1.72514	6.36142	31.2251	0.000738542	0.0021083
ENSSSCG00000027449	1.72225	4.95988	21.4112	0.0022103	0.00510479
ENSSSCG00000009479	1.72192	2.05278	27.8883	0.00103402	0.00275293
ENSSSCG00000003654	1.71993	2.64145	37.0442	0.00043874	0.00139678
ENSSSCG00000004331	1.71869	1.49474	15.7474	0.00506212	0.0101586
ENSSSCG00000001093	1.71516	3.07005	8.28581	0.0241582	0.0389661
ENSSSCG00000002006	1.71428	6.25858	51.7866	0.00015243	0.000635624
ENSSSCG00000028479	1.71268	8.51984	43.728	0.000261387	0.00094957
ENSSSCG00000027257	1.70858	6.13667	45.7651	0.000226304	0.000849764
ENSSSCG00000023869	1.70852	6.50921	42.9254	0.000277106	0.000989749
ENSSSCG00000025682	1.70825	5.66853	28.6723	0.000952671	0.00257114
ENSSSCG00000009177	1.70756	4.8929	26.8656	0.001154	0.00299952
ENSSSCG00000020961	1.70517	1.36006	17.0467	0.00455066	0.00929412
ENSSSCG00000026833	1.70347	4.0935	39.6903	0.000354211	0.00118951
ENSSSCG00000015553	1.70202	2.6359	15.9666	0.00488354	0.00986138
ENSSSCG00000025392	1.70192	6.76725	42.0761	0.000295081	0.00103512
ENSSSCG00000004820	1.70177	5.34644	49.8701	0.00017206	0.000693446
ENSSSCG00000010218	1.70077	4.18057	15.431	0.00533494	0.0106028
ENSSSCG00000009097	1.6976	4.9144	49.585	0.000175251	0.000703594
ENSSSCG00000004954	1.69423	2.0389	26.7593	0.00116748	0.00302664
ENSSSCG00000004146	1.69229	3.84247	48.6284	0.000186525	0.000736669
ENSSSCG00000027307	1.69173	3.14249	22.8488	0.00184063	0.00438051
ENSSSCG00000022147	1.69134	5.11507	39.0601	0.000372308	0.00122784
ENSSSCG00000010605	1.69001	3.42017	42.8871	0.000277887	0.000991495
ENSSSCG00000007474	1.68788	7.57164	30.7573	0.000772792	0.00218497
ENSSSCG00000011284	1.68668	2.97496	22.6433	0.00188835	0.00447216
ENSSSCG00000002646	1.68591	5.54786	49.8819	0.00017193	0.000693446
ENSSSCG00000008785	1.68363	3.15906	53.5102	0.000137156	0.000586529
ENSSSCG00000008376	1.68312	6.4555	37.3507	0.000427716	0.00136938
ENSSSCG00000028517	1.68246	4.93198	40.3156	0.000337351	0.00114303
ENSSSCG00000022398	1.68224	4.35294	17.9057	0.00360745	0.00765288
ENSSSCG00000027884	1.68051	3.45718	37.0755	0.000437598	0.0013951
ENSSSCG00000003701	1.67824	4.97953	17.4956	0.00383799	0.00805397
ENSSSCG00000009140	1.67755	6.50668	40.5136	0.000332225	0.00112963
ENSSSCG00000005047	1.6773	6.04668	31.3698	0.000728344	0.0020862
ENSSSCG00000024052	1.67697	8.75909	16.84	0.00424726	0.00876667
ENSSSCG00000027328	1.67489	2.87995	10.2542	0.0143791	0.0249196
ENSSSCG00000013436	1.67489	8.1154	15.5018	0.00527226	0.0104936
ENSSSCG00000006748	1.67409	4.8269	31.2904	0.000733917	0.0020979
ENSSSCG00000000361	1.6726	11.0658	36.1002	0.000475061	0.0014887
ENSSSCG00000027711	1.67154	5.4192	25.4058	0.00135796	0.00343142
ENSSSCG00000030488	1.66917	1.35416	15.0255	0.00571264	0.0112228
ENSSSCG00000025589	1.66841	4.61773	23.4141	0.00171707	0.00413862
ENSSSCG00000005982	1.66666	5.23848	42.8714	0.000278208	0.000992118
ENSSSCG00000006775	1.66547	7.47292	34.1302	0.000564133	0.00171026
ENSSSCG00000005011	1.65912	3.92934	40.6864	0.000327834	0.00111806
ENSSSCG00000017014	1.65769	2.20774	22.8594	0.00183821	0.0043763
ENSSSCG00000004618	1.6564	8.74492	18.5187	0.00329483	0.00708253
ENSSSCG00000016466	1.65387	4.88203	37.8941	0.000409023	0.00131885
ENSSSCG00000012681	1.65314	2.23599	24.3551	0.00153394	0.00377899
ENSSSCG00000029196	1.65246	2.40804	40.3331	0.000336893	0.00114208
ENSSSCG00000003789	1.65214	6.95011	42.5557	0.000284754	0.00100806
ENSSSCG00000012014	1.65211	5.83072	33.9186	0.00057493	0.00174067
ENSSSCG00000015637	1.65149	8.13905	20.1637	0.00261139	0.00586183
ENSSSCG00000016688	1.65138	3.95227	51.0584	0.000159534	0.000656127
ENSSSCG00000006871	1.65131	1.63443	35.4352	0.00170238	0.00410905
ENSSSCG00000024623	1.64961	1.83339	39.5841	0.000626279	0.00185482
ENSSSCG00000023435	1.64915	6.74677	18.0934	0.00350786	0.00747427
ENSSSCG00000023560	1.64795	6.19334	38.3175	0.00039518	0.00128519
ENSSSCG00000010056	1.64771	2.89413	22.9001	0.00182895	0.00435729
ENSSSCG00000008138	1.64745	3.27194	20.3245	0.00255475	0.00575776
ENSSSCG00000008466	1.64691	7.73877	22.4457	0.00193573	0.00457322
ENSSSCG00000007166	1.64576	2.33532	44.8374	0.000241482	0.000890105
ENSSSCG00000005234	1.64531	3.0249	22.3235	0.0019658	0.00462177
ENSSSCG00000000572	1.644	5.94876	43.4759	0.000266199	0.000960009
ENSSSCG00000016942	1.6439	5.33349	32.0253	0.000684331	0.00198693
ENSSSCG00000009583	1.64343	1.27701	19.1758	0.00812372	0.0152786
ENSSSCG00000005038	1.64264	4.97965	33.845	0.000578746	0.00175066
ENSSSCG00000028902	1.64145	1.74716	23.4814	0.00170307	0.00410926
ENSSSCG00000024947	1.64087	9.96013	22.9847	0.00180991	0.00431926
ENSSSCG00000003727	1.63793	2.30702	24.5238	0.00150381	0.00371823
ENSSSCG00000002381	1.63754	3.30378	26.6662	0.00117943	0.00304929
ENSSSCG00000007748	1.63588	5.76081	47.7226	0.000198066	0.000770611
ENSSSCG00000002449	1.63574	7.24611	22.7109	0.00187247	0.00444541
ENSSSCG00000000473	1.63524	5.54246	28.2398	0.000996493	0.00266765
ENSSSCG00000025253	1.63279	2.61541	24.5885	0.00149245	0.00369686
ENSSSCG00000026975	1.63199	5.57842	43.3829	0.000268002	0.000965347
ENSSSCG00000008516	1.62951	7.52101	24.844	0.00144864	0.00361202
ENSSSCG00000005391	1.62946	3.43829	40.256	0.000338913	0.00114664
ENSSSCG00000008185	1.62872	6.12009	21.5432	0.0021726	0.00503654
ENSSSCG00000015888	1.62696	2.22899	36.3167	0.0004664	0.00146765
ENSSSCG00000016768	1.62497	1.96278	15.814	0.00500704	0.0100726
ENSSSCG00000025652	1.62485	1.71746	25.6118	0.00132652	0.00336799
ENSSSCG00000004238	1.62397	3.57616	42.9868	0.000275861	0.000987896
ENSSSCG00000002283	1.62296	2.96818	42.4769	0.000286418	0.00101209
ENSSSCG00000009427	1.62268	5.24873	24.4687	0.00151356	0.0037369
ENSSSCG00000028351	1.62251	3.80087	32.3136	0.000666054	0.00194677
ENSSSCG00000000207	1.62118	7.70018	28.8607	0.000934351	0.00253734
ENSSSCG00000006899	1.61804	8.94342	34.9922	0.000522742	0.00160773
ENSSSCG00000025012	1.61789	2.58207	26.3863	0.00121635	0.00313047
ENSSSCG00000012130	1.61668	3.03171	39.5563	0.000357963	0.00119915
ENSSSCG00000027072	1.61451	7.97214	27.2758	0.00110384	0.0029002
ENSSSCG00000014223	1.61414	4.09151	34.9636	0.000524052	0.00161103
ENSSSCG00000025439	1.61318	1.53276	17.5722	0.00379354	0.00797546
ENSSSCG00000021495	1.61207	2.5573	19.2773	0.00295433	0.00645677
ENSSSCG00000012253	1.61156	2.74706	32.2029	0.000672994	0.00196239
ENSSSCG00000016737	1.61153	11.2048	23.7423	0.00165017	0.00400436
ENSSSCG00000015769	1.61147	8.41309	20.4253	0.00252001	0.00569053
ENSSSCG00000016616	1.61111	5.55138	31.7917	0.000699617	0.00201956
ENSSSCG00000028506	1.61063	4.36231	40.885	0.000322878	0.00110553
ENSSSCG00000002411	1.60797	1.57322	17.5662	0.00379701	0.00798029
ENSSSCG00000017731	1.60677	2.15113	34.6039	0.000540888	0.00165232
ENSSSCG00000008583	1.60636	1.51501	21.1873	0.00369902	0.007813
ENSSSCG00000007064	1.60406	4.44521	25.4629	0.00134914	0.00341914
ENSSSCG00000009519	1.60345	4.90269	47.1307	0.000206104	0.000793257
ENSSSCG00000000072	1.60344	6.75354	45.9289	0.000223751	0.000841636
ENSSSCG00000002805	1.60314	4.88639	39.8351	0.000350213	0.00118017
ENSSSCG00000017601	1.603	4.46676	43.8128	0.000259793	0.00094479
ENSSSCG00000004110	1.60177	2.15067	28.1365	0.00100734	0.00269245
ENSSSCG00000010063	1.60177	7.34559	43.2663	0.000270286	0.00097203
ENSSSCG00000015934	1.60164	4.54427	31.9536	0.000688978	0.00199361
ENSSSCG00000014118	1.6008	2.05435	27.0321	0.0011333	0.00295817
ENSSSCG00000007153	1.59918	1.63782	30.5606	0.0022303	0.00514748
ENSSSCG00000006877	1.59904	1.63508	11.5146	0.0109963	0.0197469
ENSSSCG00000023164	1.59859	3.54156	47.9192	0.000195485	0.000761877
ENSSSCG00000014280	1.59854	3.43702	30.333	0.000805622	0.00225419
ENSSSCG00000021024	1.59778	3.18433	45.082	0.000237356	0.000881109
ENSSSCG00000013366	1.59662	8.51612	38.5934	0.000386477	0.00126171
ENSSSCG00000012757	1.5954	8.42758	36.385	0.000463712	0.00146122
ENSSSCG00000021615	1.59535	6.32364	32.6725	0.000644158	0.00189816
ENSSSCG00000022367	1.59382	4.28511	42.6486	0.000282807	0.00100481
ENSSSCG00000004799	1.58869	2.71575	25.693	0.00131439	0.00334479
ENSSSCG00000018055	1.58844	3.73836	25.2977	0.00137482	0.00346483
ENSSSCG00000001094	1.58622	4.74097	10.2246	0.0144734	0.0250575
ENSSSCG00000012621	1.58604	6.36372	44.3241	0.000250441	0.00091716
ENSSSCG00000017929	1.58357	7.39694	41.2888	0.000313094	0.00108026
ENSSSCG00000030602	1.58216	3.822	21.8628	0.00208469	0.00486094
ENSSSCG00000008222	1.58165	7.3963	42.1496	0.000293468	0.00103139
ENSSSCG00000001884	1.58109	3.53587	45.0017	0.000238701	0.000883206
ENSSSCG00000026568	1.58081	3.36752	39.3221	0.000364645	0.00121495
ENSSSCG00000015434	1.58059	4.73099	41.7513	0.000302348	0.00105659
ENSSSCG00000002461	1.57545	1.15107	16.2492	0.0167737	0.0284956
ENSSSCG00000011746	1.57539	3.18389	27.4604	0.00108219	0.00285433
ENSSSCG00000006880	1.57296	1.34562	11.2461	0.0116235	0.0206873
ENSSSCG00000020769	1.5694	8.21898	27.4564	0.00108265	0.00285444
ENSSSCG00000022806	1.56543	5.15113	22.7535	0.00186257	0.00442653
ENSSSCG00000014265	1.56535	1.65688	12.2442	0.00949883	0.017445
ENSSSCG00000023839	1.5648	3.3811	41.3816	0.0003109	0.00107596
ENSSSCG00000016104	1.56435	1.70712	31.5492	0.00200635	0.00469922
ENSSSCG00000009441	1.56405	6.09937	30.4187	0.000798846	0.00224236
ENSSSCG00000013863	1.56283	6.257	16.6253	0.00439335	0.0090189
ENSSSCG00000010625	1.56177	5.06589	20.2985	0.00256379	0.00577023
ENSSSCG00000014087	1.56131	1.81071	19.8371	0.00273152	0.0060753
ENSSSCG00000013936	1.56038	6.5975	40.4072	0.000334968	0.00113668
ENSSSCG00000016509	1.55833	2.90636	30.3374	0.000805274	0.00225419
ENSSSCG00000004510	1.55784	5.4489	41.5289	0.000307455	0.00106732
ENSSSCG00000011733	1.55781	5.26611	23.4223	0.00171535	0.00413594
ENSSSCG00000009055	1.55773	4.46672	36.1147	0.000474472	0.00148823
ENSSSCG00000003629	1.5561	1.38444	20.9638	0.00793712	0.0149691
ENSSSCG00000013381	1.55592	6.09045	23.8	0.00163876	0.00398379
ENSSSCG00000015013	1.55013	4.7723	34.5854	0.000541775	0.0016528
ENSSSCG00000007272	1.54942	1.90854	19.8227	0.00273698	0.00608545
ENSSSCG00000015952	1.54881	7.4963	25.1858	0.00139258	0.00349792
ENSSSCG00000004150	1.54773	3.17916	38.2672	0.00039679	0.00128981
ENSSSCG00000030444	1.54753	7.00725	30.2341	0.000813531	0.00227087
ENSSSCG00000026250	1.54737	6.31461	31.79	0.000699731	0.00201956
ENSSSCG00000012280	1.54629	5.51186	38.2346	0.000397841	0.00129198
ENSSSCG00000025201	1.54489	3.89004	36.983	0.000440986	0.0014013
ENSSSCG00000004136	1.54473	3.40517	23.2741	0.00174665	0.00419652
ENSSSCG00000006135	1.54175	3.2026	32.8297	0.000634861	0.00187534
ENSSSCG00000029673	1.54035	2.03253	25.1162	0.00140376	0.00352079
ENSSSCG00000011739	1.53918	7.11907	25.6279	0.00132411	0.00336421
ENSSSCG00000003649	1.53681	5.3067	26.7018	0.00117484	0.00304173
ENSSSCG00000027046	1.53498	1.72216	15.4631	0.00530642	0.0105523
ENSSSCG00000030302	1.5349	10.6515	25.9102	0.00128263	0.00327745
ENSSSCG00000002703	1.53429	3.7835	18.5773	0.0032668	0.00703117
ENSSSCG00000030865	1.53374	1.67918	25.5802	0.00268825	0.00599674
ENSSSCG00000014264	1.53282	6.90352	19.9682	0.00268248	0.00598582
ENSSSCG00000003872	1.53103	2.88702	37.589	0.000419386	0.00134588
ENSSSCG00000010565	1.53091	5.24582	41.7051	0.000303399	0.00105917
ENSSSCG00000011032	1.53091	6.96291	18.0992	0.00350484	0.00747018
ENSSSCG00000025187	1.53065	2.41161	21.0872	0.00230643	0.00527484
ENSSSCG00000011673	1.52928	9.33936	27.4075	0.00108834	0.00286834
ENSSSCG00000008137	1.52918	4.81539	18.3298	0.00338737	0.00725392
ENSSSCG00000004306	1.52845	3.42268	40.6354	0.000329124	0.00112133
ENSSSCG00000014905	1.52705	5.78433	34.2444	0.000558416	0.0016952
ENSSSCG00000029003	1.52657	8.59318	27.5904	0.00106726	0.00282459
ENSSSCG00000011927	1.52551	3.85142	26.4558	0.00120705	0.00311005
ENSSSCG00000011532	1.5246	4.24821	42.0665	0.000295293	0.00103512
ENSSSCG00000014151	1.52266	4.69683	13.5067	0.00747292	0.014204
ENSSSCG00000002307	1.52235	6.64282	30.0489	0.000828605	0.00230726
ENSSSCG00000008465	1.52063	1.59241	20.8879	0.00420046	0.00869119
ENSSSCG00000029542	1.51946	6.30194	15.2553	0.00549454	0.0108846
ENSSSCG00000030846	1.5186	4.48926	6.7093	0.0356602	0.0547757
ENSSSCG00000004653	1.51797	1.90105	25.434	0.0013536	0.00342659
ENSSSCG00000011510	1.51324	1.942	23.3046	0.00174014	0.00418682
ENSSSCG00000020723	1.51243	1.71011	17.2763	0.00396906	0.008283
ENSSSCG00000004190	1.5123	5.68742	24.0342	0.00159346	0.00389385
ENSSSCG00000017058	1.51122	4.68764	34.6949	0.000536565	0.00164207
ENSSSCG00000006323	1.51105	5.14001	34.5268	0.000544589	0.0016599
ENSSSCG00000027301	1.51041	8.07322	22.6836	0.00187887	0.00445592
ENSSSCG00000001202	1.50896	3.82829	30.2948	0.000808666	0.00226008
ENSSSCG00000025463	1.5085	4.96127	41.1481	0.000316459	0.0010891
ENSSSCG00000015034	1.50843	9.17064	24.2394	0.00155508	0.00381721
ENSSSCG00000015310	1.50717	2.82993	23.8816	0.0016228	0.00395063
ENSSSCG00000012391	1.50657	5.4802	27.1855	0.00111465	0.00292294
ENSSSCG00000003512	1.50596	2.63595	21.8659	0.00208387	0.00486069
ENSSSCG00000027894	1.50342	2.64883	21.6733	0.00213626	0.00496755
ENSSSCG00000017646	1.50205	1.66311	21.8444	0.00347065	0.00740659
ENSSSCG00000016113	1.49986	1.79286	25.0672	0.0019802	0.00464598
ENSSSCG00000020741	1.49768	4.21902	13.8678	0.00699758	0.0134244
ENSSSCG00000012405	1.49667	6.78366	29.7888	0.000850393	0.00235443
ENSSSCG00000005017	1.49456	1.52862	15.5941	0.00619882	0.0120553
ENSSSCG00000000799	1.49446	2.74955	38.0328	0.000404419	0.0013071
ENSSSCG00000030002	1.49432	6.18138	15.638	0.00515442	0.0103013
ENSSSCG00000008882	1.49233	4.16726	5.66568	0.0496085	0.0733978
ENSSSCG00000028288	1.49171	3.90326	39.2831	0.000365773	0.00121656
ENSSSCG00000003648	1.4894	2.5408	19.2585	0.0029622	0.0064719
ENSSSCG00000008508	1.48829	3.72805	20.7485	0.00241269	0.00548016
ENSSSCG00000030535	1.48747	2.41915	40.2264	0.000339692	0.00114813
ENSSSCG00000003850	1.48724	6.44476	38.1686	0.000399977	0.00129645
ENSSSCG00000008629	1.48668	2.04442	15.5797	0.0052044	0.0103798
ENSSSCG00000017735	1.48568	1.7498	28.9688	0.00263673	0.00589924
ENSSSCG00000006202	1.48432	2.46222	16.5629	0.00443697	0.00908925
ENSSSCG00000005110	1.48372	2.66124	27.4014	0.00108905	0.0028691
ENSSSCG00000011501	1.48285	7.39406	31.5184	0.000718058	0.00206108
ENSSSCG00000023709	1.48257	1.51738	23.1276	0.00681409	0.0131131
ENSSSCG00000029737	1.48075	6.75244	31.9952	0.000686278	0.00199003
ENSSSCG00000027446	1.48048	1.59732	28.6771	0.00496669	0.0100026
ENSSSCG00000001038	1.47993	7.67238	29.5641	0.000869803	0.00239743
ENSSSCG00000020984	1.47817	3.99466	38.9297	0.000376198	0.00123647
ENSSSCG00000009104	1.47758	6.49653	22.0103	0.00204565	0.0047814
ENSSSCG00000009906	1.4769	3.58983	23.3858	0.00172299	0.00414994
ENSSSCG00000011466	1.47646	9.47716	25.8794	0.00128707	0.00328632
ENSSSCG00000022696	1.47418	5.95364	29.3006	0.000893293	0.00244827
ENSSSCG00000015424	1.47394	1.74681	25.381	0.00275788	0.00612793
ENSSSCG00000017772	1.47273	6.31972	36.0276	0.000478009	0.00149633
ENSSSCG00000030517	1.47259	1.17703	13.0405	0.0225554	0.036668
ENSSSCG00000006760	1.47258	1.26069	14.711	0.0171966	0.029059
ENSSSCG00000029617	1.47151	4.21367	25.4053	0.00135803	0.00343142
ENSSSCG00000006176	1.47143	6.258	15.1293	0.00561283	0.0110709
ENSSSCG00000027049	1.47082	4.76368	38.1264	0.000401351	0.00129966
ENSSSCG00000025107	1.46928	5.55902	18.0443	0.00353355	0.00751722
ENSSSCG00000014305	1.46741	5.69295	34.8063	0.00053133	0.00162971
ENSSSCG00000029671	1.46711	5.94031	19.157	0.00300522	0.00654276
ENSSSCG00000005383	1.46688	3.99407	33.8613	0.000577898	0.00174888
ENSSSCG00000028993	1.46635	2.26312	8.78565	0.0202177	0.0334192
ENSSSCG00000011229	1.46609	3.33176	31.04	0.000751853	0.00214001
ENSSSCG00000014371	1.46503	6.49353	27.722	0.00105241	0.00279205
ENSSSCG00000021739	1.46315	7.05272	32.2636	0.000669179	0.00195295
ENSSSCG00000000926	1.46289	1.93226	14.6368	0.00610753	0.0118966
ENSSSCG00000027530	1.46243	6.95315	32.3792	0.000661978	0.00193859
ENSSSCG00000000273	1.46233	6.73217	38.1859	0.000399418	0.00129588
ENSSSCG00000016607	1.46145	5.50856	14.8433	0.00589355	0.0115409
ENSSSCG00000023395	1.46029	3.80554	39.2482	0.000366787	0.00121758
ENSSSCG00000012636	1.45852	4.44795	40.4846	0.000332971	0.00113104
ENSSSCG00000023174	1.45844	1.77511	18.1261	0.00349085	0.00744502
ENSSSCG00000003151	1.45657	1.58252	17.4291	0.00601144	0.0117413
ENSSSCG00000016961	1.45633	3.55645	24.0036	0.00159928	0.00390176
ENSSSCG00000002790	1.45567	5.03935	39.6397	0.000355621	0.00119307
ENSSSCG00000006098	1.45544	2.28981	29.9269	0.00083874	0.00232737
ENSSSCG00000030343	1.45414	2.59329	20.7471	0.00241314	0.00548016
ENSSSCG00000016019	1.45408	2.61396	30.3295	0.000805898	0.00225419
ENSSSCG00000008291	1.45328	7.02365	18.4672	0.00331972	0.00712926
ENSSSCG00000027778	1.44826	5.82642	25.3859	0.00136105	0.00343777
ENSSSCG00000022351	1.44772	4.97838	28.8764	0.000932845	0.0025352
ENSSSCG00000028724	1.44769	3.00804	21.9598	0.00205891	0.00480743
ENSSSCG00000002367	1.44572	4.33936	36.1634	0.000472512	0.00148345
ENSSSCG00000004812	1.44527	1.20733	16.0668	0.022577	0.0366944
ENSSSCG00000007866	1.44372	2.54971	32.1665	0.000675302	0.00196828
ENSSSCG00000017251	1.44279	1.99123	9.79574	0.0159369	0.0272443
ENSSSCG00000016946	1.44238	2.8398	14.4058	0.00635884	0.0123277
ENSSSCG00000027294	1.44168	7.63637	22.0783	0.00202797	0.00474334
ENSSSCG00000026996	1.43851	3.47833	32.2303	0.00067127	0.00195821
ENSSSCG00000015729	1.43669	1.99252	18.9154	0.00311088	0.00675547
ENSSSCG00000011769	1.43581	4.86156	24.7963	0.0014567	0.00362813
ENSSSCG00000016128	1.43482	9.8311	20.6519	0.00244415	0.00554133
ENSSSCG00000015555	1.43329	2.15371	33.0621	0.000621423	0.00184526
ENSSSCG00000027659	1.43319	3.61912	24.7329	0.00146749	0.00364698
ENSSSCG00000009075	1.43254	1.70008	25.8986	0.00435048	0.00894761
ENSSSCG00000002738	1.43156	2.45851	25.7909	0.00129995	0.00331423
ENSSSCG00000008613	1.42983	3.70961	32.335	0.000664718	0.00194494
ENSSSCG00000002137	1.4288	8.34983	29.0782	0.000913757	0.00249566
ENSSSCG00000011933	1.4288	2.86088	23.0812	0.00178849	0.0042789
ENSSSCG00000015427	1.42829	5.85173	30.9377	0.000759343	0.00215321
ENSSSCG00000023217	1.42795	7.42988	30.9951	0.000755132	0.00214575
ENSSSCG00000029169	1.42726	2.24211	22.1242	0.00201616	0.00471894
ENSSSCG00000012617	1.4271	5.65051	19.8044	0.00274391	0.00609888
ENSSSCG00000014942	1.42451	6.44043	11.1742	0.0117989	0.0209721
ENSSSCG00000026925	1.42445	2.92875	21.8503	0.00208803	0.00486539
ENSSSCG00000006995	1.42311	2.95989	19.5785	0.00283168	0.00625103
ENSSSCG00000015938	1.42286	7.26339	14.9648	0.00577209	0.0113226
ENSSSCG00000023148	1.42243	7.42252	9.53971	0.0169019	0.028649
ENSSSCG00000029280	1.42122	1.84887	10.1801	0.0146171	0.0252806
ENSSSCG00000024315	1.4203	7.0621	22.5601	0.00190811	0.00451425
ENSSSCG00000025104	1.41977	7.0518	28.8938	0.000931176	0.00253269
ENSSSCG00000022401	1.41967	3.6071	27.9559	0.00102667	0.00273445
ENSSSCG00000011955	1.41752	6.96089	17.8742	0.00362449	0.00767944
ENSSSCG00000030480	1.41702	2.80846	24.7689	0.00146134	0.00363702
ENSSSCG00000004697	1.41695	6.41339	24.0652	0.00158758	0.00388437
ENSSSCG00000014850	1.41575	6.56034	24.0259	0.00159505	0.00389563
ENSSSCG00000024493	1.41353	3.95904	35.3155	0.00050822	0.0015716
ENSSSCG00000026230	1.41283	3.79882	25.1875	0.0013923	0.00349792
ENSSSCG00000001865	1.41239	1.90938	17.4646	0.0038562	0.00808719
ENSSSCG00000029343	1.41118	1.82456	26.1975	0.00296439	0.00647304
ENSSSCG00000015504	1.41034	8.83216	22.6388	0.00188941	0.00447312
ENSSSCG00000023010	1.40776	2.17816	33.1467	0.00061662	0.00183261
ENSSSCG00000026064	1.40598	7.18645	15.0301	0.00570822	0.0112219
ENSSSCG00000028815	1.4045	2.18355	16.5903	0.00441774	0.00905575
ENSSSCG00000005582	1.40358	3.50627	18.7858	0.0031695	0.00686523
ENSSSCG00000011871	1.4031	2.95946	31.9603	0.000688544	0.00199361
ENSSSCG00000001820	1.40162	1.98562	26.4067	0.00155822	0.00382216
ENSSSCG00000000500	1.39906	5.09229	31.6643	0.000708137	0.00203949
ENSSSCG00000014289	1.39831	10.0278	24.1489	0.00157186	0.00385007
ENSSSCG00000006499	1.398	3.90726	28.6123	0.000958601	0.00258453
ENSSSCG00000012416	1.39724	3.08421	30.4377	0.000797355	0.00223951
ENSSSCG00000010688	1.3962	4.10349	17.9412	0.00358836	0.00761714
ENSSSCG00000004160	1.39551	1.39974	19.4977	0.0150813	0.0259365
ENSSSCG00000028941	1.39523	1.89111	21.4885	0.00248009	0.00561344
ENSSSCG00000006738	1.39446	1.90334	25.8023	0.0023352	0.00532988
ENSSSCG00000017752	1.39411	5.33772	32.6007	0.000648465	0.00190735
ENSSSCG00000030089	1.39226	4.92157	19.5063	0.00286049	0.00629501
ENSSSCG00000010551	1.39166	5.79982	24.5737	0.00149504	0.00370152
ENSSSCG00000006883	1.38761	4.67056	35.9122	0.000482746	0.00150633
ENSSSCG00000025768	1.38715	6.94752	29.0086	0.000920281	0.00250808
ENSSSCG00000015997	1.38627	3.55357	36.5383	0.000457743	0.00144509
ENSSSCG00000017746	1.38624	5.18334	19.323	0.00293531	0.00642243
ENSSSCG00000004460	1.38572	4.62016	29.3119	0.000892272	0.00244646
ENSSSCG00000031011	1.38529	1.86923	14.0585	0.00676216	0.0130205
ENSSSCG00000001924	1.38348	3.54746	36.2489	0.000469091	0.00147475
ENSSSCG00000020803	1.3831	2.11253	32.4163	0.000973854	0.00261839
ENSSSCG00000004339	1.38046	3.17822	19.4287	0.00289185	0.0063447
ENSSSCG00000006663	1.37585	1.39804	19.093	0.0166641	0.0283307
ENSSSCG00000021309	1.37491	3.16648	27.6957	0.00105536	0.00279659
ENSSSCG00000010473	1.37442	1.51889	14.9888	0.0114848	0.0204727
ENSSSCG00000010067	1.37411	9.4106	28.2799	0.000992328	0.0026586
ENSSSCG00000024028	1.37336	6.66644	32.3675	0.000662704	0.00193988
ENSSSCG00000028865	1.37335	8.22497	23.0995	0.00178447	0.0042723
ENSSSCG00000007322	1.37327	5.55249	33.6432	0.000589376	0.00177178
ENSSSCG00000001543	1.37192	10.3874	24.1368	0.00157412	0.00385422
ENSSSCG00000008383	1.37183	2.54106	35.5926	0.000496183	0.00154139
ENSSSCG00000022171	1.37133	3.5389	35.2504	0.0005111	0.00157692
ENSSSCG00000002550	1.36739	8.6305	29.6896	0.000858897	0.00237507
ENSSSCG00000011183	1.36609	4.40591	24.8309	0.00145085	0.00361488
ENSSSCG00000010726	1.36452	6.46962	17.3467	0.00392634	0.00820897
ENSSSCG00000003683	1.36439	7.98789	20.3552	0.00254409	0.00573919
ENSSSCG00000012491	1.3643	3.89449	33.9973	0.000570882	0.00172918
ENSSSCG00000011833	1.36401	1.37534	13.1763	0.0188759	0.0315233
ENSSSCG00000026257	1.36304	9.02963	16.7151	0.00433147	0.00891342
ENSSSCG00000028157	1.36265	1.18087	12.0158	0.0329273	0.0511091
ENSSSCG00000026268	1.36243	3.15333	32.7019	0.000642403	0.00189432
ENSSSCG00000004985	1.36064	4.50099	27.2356	0.00110864	0.00291124
ENSSSCG00000000942	1.35958	7.73545	18.8169	0.00315527	0.00683876
ENSSSCG00000002034	1.35916	2.75991	31.1751	0.00074211	0.00211671
ENSSSCG00000015942	1.35811	5.43949	10.5803	0.0133886	0.0233759
ENSSSCG00000010286	1.35736	4.70535	17.5131	0.00382779	0.00803756
ENSSSCG00000000908	1.35655	9.45452	20.2914	0.00256628	0.00577392
ENSSSCG00000010518	1.35536	3.2235	30.9398	0.00075919	0.00215321
ENSSSCG00000006779	1.3548	2.93418	32.8572	0.000633251	0.0018714
ENSSSCG00000000483	1.35368	2.71698	16.8201	0.00426055	0.00878609
ENSSSCG00000011741	1.35323	3.46585	21.2511	0.00225714	0.00519708
ENSSSCG00000024168	1.35313	6.02154	31.8234	0.000697519	0.0020156
ENSSSCG00000016543	1.35306	1.92029	26.1675	0.00287773	0.00632393
ENSSSCG00000013331	1.35289	2.58116	23.1711	0.00176885	0.00424086
ENSSSCG00000004383	1.35158	3.39417	21.7269	0.0021215	0.00493492
ENSSSCG00000010261	1.3491	8.37269	24.7149	0.00147057	0.0036517
ENSSSCG00000009176	1.34515	5.12009	23.0223	0.00180152	0.0043025
ENSSSCG00000010143	1.3445	1.30497	19.2626	0.0248286	0.0398771
ENSSSCG00000030125	1.34348	9.39275	26.9036	0.00114924	0.00298899
ENSSSCG00000008069	1.34228	4.74246	24.5072	0.00150674	0.0037241
ENSSSCG00000029354	1.34135	5.27214	18.1706	0.0034679	0.00740304
ENSSSCG00000008181	1.33879	7.16398	19.7184	0.00277692	0.00615814
ENSSSCG00000010250	1.33878	5.60541	14.2915	0.00648809	0.0125532
ENSSSCG00000021670	1.33836	2.7886	14.4194	0.0063437	0.0123054
ENSSSCG00000016095	1.33465	1.54264	10.9327	0.0126381	0.0222369
ENSSSCG00000022059	1.33415	2.16243	7.19112	0.0305342	0.0478096
ENSSSCG00000020688	1.33402	5.37419	30.9562	0.000757985	0.00215206
ENSSSCG00000013324	1.33354	1.52065	13.1206	0.0136812	0.0238255
ENSSSCG00000000599	1.33286	7.80521	29.4163	0.000882881	0.00242462
ENSSSCG00000028377	1.33127	3.48802	25.6088	0.00132698	0.00336799
ENSSSCG00000005443	1.33118	5.45048	28.7264	0.000947362	0.00256338
ENSSSCG00000008414	1.33034	2.51285	29.4734	0.000877798	0.00241554
ENSSSCG00000025326	1.329	4.8841	26.804	0.00116178	0.00301628
ENSSSCG00000026025	1.32806	4.40124	24.3355	0.0015375	0.00378363
ENSSSCG00000026122	1.32792	2.55397	14.0054	0.00682671	0.0131262
ENSSSCG00000004701	1.32788	1.06979	14.7456	0.048918	0.072455
ENSSSCG00000023288	1.32538	3.33308	21.0251	0.00232544	0.00531315
ENSSSCG00000015592	1.32257	2.52658	19.3959	0.00290525	0.00636937
ENSSSCG00000004986	1.32211	3.12525	20.4475	0.00251244	0.00567911
ENSSSCG00000012916	1.32188	3.22072	12.9736	0.0082533	0.0154539
ENSSSCG00000004724	1.31969	5.34636	15.898	0.0049386	0.00995483
ENSSSCG00000014889	1.31964	6.40054	8.211	0.0233253	0.0377571
ENSSSCG00000030295	1.31948	7.00765	29.6076	0.000866	0.00238791
ENSSSCG00000015924	1.31802	6.50629	15.6866	0.00511314	0.0102425
ENSSSCG00000026083	1.31777	4.30327	17.2882	0.00396176	0.00827029
ENSSSCG00000005112	1.31655	4.19305	30.1806	0.00081785	0.00228105
ENSSSCG00000021042	1.31618	1.68042	16.3203	0.00890049	0.0164783
ENSSSCG00000012100	1.31452	2.49227	28.3245	0.000987715	0.00265157
ENSSSCG00000015987	1.31448	4.92576	31.0939	0.000747951	0.00213046
ENSSSCG00000026787	1.31371	4.31036	25.4081	0.00135759	0.00343142
ENSSSCG00000005504	1.31352	2.21501	14.1546	0.00664732	0.0128248
ENSSSCG00000006166	1.31331	6.31715	30.5277	0.000790335	0.00222347
ENSSSCG00000005339	1.31276	3.62732	30.5499	0.00078862	0.00221957
ENSSSCG00000029799	1.31255	3.37698	29.0299	0.000918277	0.00250414
ENSSSCG00000016235	1.31254	2.69031	10.856	0.0126185	0.0222139
ENSSSCG00000006530	1.31248	4.51502	17.8002	0.00366503	0.00775326
ENSSSCG00000001032	1.31004	9.53902	12.3985	0.00921624	0.0170225
ENSSSCG00000022314	1.30922	4.00673	25.4099	0.00135733	0.00343142
ENSSSCG00000000165	1.30813	1.67285	19.3969	0.0094805	0.0174309
ENSSSCG00000008304	1.3074	3.59806	25.3275	0.00137015	0.00345558
ENSSSCG00000014137	1.30722	2.83809	23.7352	0.00165158	0.00400636
ENSSSCG00000016026	1.30618	5.76161	19.4709	0.00287473	0.00631939
ENSSSCG00000015031	1.30591	2.50734	16.0106	0.00484867	0.00980846
ENSSSCG00000009820	1.3046	5.79536	13.77	0.00712241	0.0136369
ENSSSCG00000030577	1.30206	2.93768	19.4523	0.00288224	0.00632976
ENSSSCG00000011243	1.30177	2.95202	17.9881	0.0035633	0.00757104
ENSSSCG00000005172	1.30084	11.917	17.1923	0.00402072	0.00838052
ENSSSCG00000008300	1.29944	1.87522	26.5164	0.00481236	0.00974951
ENSSSCG00000004806	1.29749	3.12595	10.7432	0.0129266	0.0226741
ENSSSCG00000026229	1.29605	5.14374	22.7463	0.00186422	0.00442892
ENSSSCG00000003158	1.2958	2.38998	29.3874	0.000885471	0.00243075
ENSSSCG00000025640	1.29567	2.41595	14.9095	0.00582701	0.0114139
ENSSSCG00000005055	1.29524	1.89809	15.7217	0.00508365	0.0101958
ENSSSCG00000002896	1.29402	2.32111	27.8217	0.00104133	0.00276915
ENSSSCG00000004844	1.29364	1.68594	14.1574	0.00980152	0.0179233
ENSSSCG00000002295	1.292	4.2738	33.317	0.000607095	0.00181187
ENSSSCG00000023971	1.28841	2.35664	8.6385	0.0209599	0.0344574
ENSSSCG00000010292	1.28781	1.8729	25.5409	0.00518098	0.0103422
ENSSSCG00000015730	1.28568	7.27086	22.1777	0.00200247	0.00469338
ENSSSCG00000010195	1.28541	1.82384	9.272	0.0179929	0.0301885
ENSSSCG00000009327	1.28346	8.21589	11.9754	0.0100181	0.0182359
ENSSSCG00000004569	1.28283	1.88474	14.7092	0.00603134	0.0117734
ENSSSCG00000015798	1.28173	3.02928	30.0449	0.000828942	0.00230726
ENSSSCG00000008236	1.28157	6.30824	28.6082	0.000959007	0.00258461
ENSSSCG00000004529	1.28143	2.67491	23.7774	0.00164322	0.00398892
ENSSSCG00000009249	1.28055	5.07406	19.9465	0.00269049	0.00599975
ENSSSCG00000003660	1.28005	4.19061	25.9234	0.00128073	0.00327383
ENSSSCG00000029608	1.27998	6.45664	20.4534	0.00251047	0.00567653
ENSSSCG00000023036	1.27882	1.86482	12.7407	0.00862681	0.0160253
ENSSSCG00000017744	1.27871	3.09474	27.2334	0.0011089	0.00291124
ENSSSCG00000012378	1.27748	7.25541	27.0327	0.00113322	0.00295817
ENSSSCG00000015962	1.27231	3.06615	12.2611	0.00946732	0.0174154
ENSSSCG00000028295	1.27031	3.37366	23.9507	0.00160942	0.00392228
ENSSSCG00000013232	1.26876	7.06313	27.5875	0.00106758	0.00282459
ENSSSCG00000030390	1.26859	6.26862	27.7355	0.00105091	0.00278915
ENSSSCG00000001754	1.26775	7.68686	24.6147	0.00148787	0.00368821
ENSSSCG00000016194	1.26666	1.21069	12.1805	0.0425418	0.0640436
ENSSSCG00000004163	1.26507	5.30647	15.1615	0.00558224	0.0110295
ENSSSCG00000025994	1.26485	3.27794	21.5552	0.00216922	0.00503081
ENSSSCG00000029141	1.26448	1.7834	23.7744	0.00823892	0.015444
ENSSSCG00000001779	1.26418	5.4732	8.93106	0.0195171	0.0324743
ENSSSCG00000005043	1.26322	1.53797	14.5369	0.0180966	0.0303186
ENSSSCG00000010700	1.26208	5.84955	13.9259	0.00692474	0.0132959
ENSSSCG00000010465	1.26011	1.96274	17.5337	0.00446478	0.0091407
ENSSSCG00000025310	1.26009	2.99077	27.7651	0.0010476	0.00278255
ENSSSCG00000027209	1.25994	1.84013	13.7106	0.0071996	0.0137692
ENSSSCG00000006061	1.2594	6.82275	20.9135	0.00236017	0.00538143
ENSSSCG00000009241	1.25873	6.71618	27.4955	0.00107813	0.00284473
ENSSSCG00000006697	1.25864	2.71208	12.0884	0.00979556	0.0179172
ENSSSCG00000021195	1.25706	5.14173	18.6391	0.00323758	0.0069882
ENSSSCG00000023674	1.25552	3.70362	14.2214	0.00656903	0.0126918
ENSSSCG00000027990	1.25396	6.48574	21.7838	0.00210598	0.00490049
ENSSSCG00000016043	1.25326	2.97492	15.757	0.00505412	0.0101466
ENSSSCG00000002535	1.2526	5.30132	29.4186	0.000882674	0.00242462
ENSSSCG00000008484	1.25118	8.0752	23.1597	0.00177131	0.00424528
ENSSSCG00000022790	1.25053	6.849	25.3764	0.00136251	0.00344019
ENSSSCG00000030777	1.25037	3.00722	27.3353	0.00109681	0.00288618
ENSSSCG00000026710	1.24954	4.39562	19.6904	0.00278777	0.00617818
ENSSSCG00000010862	1.24948	1.57027	12.9414	0.01753	0.0295588
ENSSSCG00000015581	1.24819	4.49518	16.1506	0.0047399	0.00963141
ENSSSCG00000013226	1.24571	2.58385	10.7869	0.012806	0.0224973
ENSSSCG00000021188	1.24566	2.54103	10.4397	0.0138046	0.024022
ENSSSCG00000024972	1.24485	4.56872	20.8172	0.00239066	0.00544156
ENSSSCG00000007764	1.24342	6.92986	18.3791	0.00336286	0.0072128
ENSSSCG00000005060	1.24287	5.56126	24.014	0.00159731	0.00389835
ENSSSCG00000030642	1.24228	5.6026	14.2038	0.00658956	0.0127242
ENSSSCG00000029428	1.2418	2.05476	16.4553	0.00451355	0.00922387
ENSSSCG00000029382	1.24125	1.59052	14.6405	0.0170315	0.0288255
ENSSSCG00000005053	1.24122	1.84167	21.2536	0.00769715	0.0145731
ENSSSCG00000006303	1.24102	1.52519	12.788	0.0207264	0.0341733
ENSSSCG00000007484	1.24069	2.04056	12.1841	0.00961184	0.0176286
ENSSSCG00000009671	1.24044	5.16416	14.1027	0.00670902	0.0129255
ENSSSCG00000023335	1.23981	9.39776	6.74144	0.0346277	0.0533948
ENSSSCG00000013731	1.23772	3.75559	21.2676	0.00225225	0.00518758
ENSSSCG00000022125	1.23676	1.47585	12.9889	0.0241538	0.0389661
ENSSSCG00000009178	1.23641	11.443	15.164	0.00557992	0.0110295
ENSSSCG00000011873	1.236	1.68112	20.4923	0.0132158	0.0231217
ENSSSCG00000006109	1.23539	5.57335	19.6602	0.00279954	0.00619617
ENSSSCG00000015063	1.23432	2.16149	7.89006	0.0253313	0.0405604
ENSSSCG00000006285	1.23423	4.78984	14.5048	0.00624951	0.0121435
ENSSSCG00000021695	1.23343	5.78436	22.8028	0.00185118	0.00440407
ENSSSCG00000011731	1.23281	5.78145	13.0268	0.00817086	0.0153493
ENSSSCG00000002372	1.23274	1.47677	10.5128	0.0245132	0.0394664
ENSSSCG00000023955	1.2325	2.74256	17.237	0.00399312	0.00833064
ENSSSCG00000008409	1.23178	1.4278	12.7186	0.0282467	0.0447536
ENSSSCG00000017688	1.2312	2.75313	19.5146	0.00285714	0.00629501
ENSSSCG00000026362	1.22934	3.30843	22.3199	0.0019667	0.00462228
ENSSSCG00000007931	1.22837	1.40546	11.4055	0.0300009	0.0471374
ENSSSCG00000008982	1.22698	1.6144	18.6986	0.016939	0.0286904
ENSSSCG00000007142	1.22667	1.43216	8.44224	0.0285146	0.0451163
ENSSSCG00000011213	1.22618	3.4186	10.932	0.0124163	0.0219395
ENSSSCG00000006232	1.2259	7.02531	17.605	0.00377468	0.00794811
ENSSSCG00000014922	1.22561	5.35281	14.7709	0.00596748	0.0116588
ENSSSCG00000001973	1.22523	6.37119	20.2464	0.00258207	0.00580367
ENSSSCG00000014159	1.22513	1.96431	8.44333	0.0219995	0.0359189
ENSSSCG00000003385	1.22467	8.985	22.3639	0.00195579	0.00460424
ENSSSCG00000002865	1.22421	1.40934	15.4566	0.0303876	0.0476238
ENSSSCG00000014132	1.22418	3.35012	22.6973	0.00187565	0.00444984
ENSSSCG00000005368	1.2221	3.18331	14.9593	0.00577755	0.0113301
ENSSSCG00000010628	1.2216	3.55185	17.1954	0.00401885	0.00838052
ENSSSCG00000021317	1.22146	6.97613	25.4934	0.00134448	0.00340858
ENSSSCG00000002441	1.21948	2.21147	11.4091	0.0112375	0.0201108
ENSSSCG00000000549	1.21907	2.20024	23.8554	0.00230499	0.00527331
ENSSSCG00000025855	1.21904	6.50392	17.1383	0.00405443	0.00842751
ENSSSCG00000006694	1.21738	3.89244	29.2296	0.000899766	0.00246502
ENSSSCG00000008602	1.21532	6.70395	24.4919	0.00150945	0.0037292
ENSSSCG00000025972	1.21516	6.31234	25.6952	0.00131407	0.00334479
ENSSSCG00000015857	1.21454	2.06475	18.1357	0.00411282	0.00853322
ENSSSCG00000029039	1.21338	1.88874	13.0092	0.00819799	0.0153816
ENSSSCG00000027466	1.21284	2.46889	17.8789	0.00362196	0.00767647
ENSSSCG00000021304	1.21216	2.61093	27.7006	0.00105481	0.00279623
ENSSSCG00000023296	1.21204	4.20422	15.7851	0.00503083	0.0101167
ENSSSCG00000013336	1.21088	4.24004	15.5257	0.00525138	0.0104551
ENSSSCG00000014162	1.20987	2.5229	17.9571	0.00357982	0.00760139
ENSSSCG00000026472	1.20979	7.22555	26.0902	0.00125705	0.00322421
ENSSSCG00000009345	1.20858	1.60313	9.71119	0.0194064	0.032298
ENSSSCG00000027403	1.20849	3.23625	15.1192	0.00562237	0.0110801
ENSSSCG00000010738	1.20846	1.83715	18.0763	0.00945909	0.0174143
ENSSSCG00000013029	1.20829	5.82283	27.0052	0.00113661	0.00296338
ENSSSCG00000022486	1.2076	3.30011	18.076	0.00351691	0.00748886
ENSSSCG00000007679	1.20717	4.69233	17.7422	0.00369717	0.00781152
ENSSSCG00000022930	1.20671	3.66102	24.6325	0.00148478	0.00368189
ENSSSCG00000025010	1.20666	6.31792	23.2919	0.00174285	0.00419036
ENSSSCG00000022508	1.20527	2.23377	20.0245	0.00266175	0.00594738
ENSSSCG00000006830	1.20492	8.70793	21.6156	0.00215227	0.00500307
ENSSSCG00000022240	1.20417	5.39127	26.4908	0.0012024	0.00309925
ENSSSCG00000008412	1.20397	2.19159	14.6709	0.00607147	0.0118381
ENSSSCG00000025901	1.20345	3.19576	26.7412	0.00116978	0.00303127
ENSSSCG00000005065	1.20287	3.95315	23.6722	0.00166418	0.00403259
ENSSSCG00000012350	1.20274	2.41443	23.731	0.00165242	0.00400697
ENSSSCG00000006151	1.20252	2.57911	13.9827	0.00685455	0.013176
ENSSSCG00000026372	1.20012	1.42192	13.0155	0.0323346	0.050281
ENSSSCG00000000911	1.19868	2.04654	6.1477	0.0411912	0.0622447
ENSSSCG00000011679	1.19854	1.64094	17.3295	0.0182937	0.0305961
ENSSSCG00000001770	1.19811	2.09106	23.2271	0.00409382	0.00850418
ENSSSCG00000008297	1.19554	6.09342	12.3909	0.00922977	0.0170418
ENSSSCG00000010995	1.19485	6.54048	23.8981	0.00161959	0.00394423
ENSSSCG00000029726	1.19394	2.18676	19.9912	0.00293291	0.00642028
ENSSSCG00000006063	1.19387	5.9882	18.2367	0.00343416	0.00734255
ENSSSCG00000009657	1.19344	4.52837	20.241	0.00258395	0.00580598
ENSSSCG00000008659	1.1918	6.15749	20.5861	0.00246588	0.00558686
ENSSSCG00000011997	1.19109	4.16375	10.9767	0.0122992	0.0217646
ENSSSCG00000011306	1.18974	2.41653	20.9949	0.00233478	0.00532988
ENSSSCG00000021893	1.18908	2.33243	11.3786	0.0113085	0.020206
ENSSSCG00000009397	1.18819	2.55231	25.0686	0.00141148	0.00353755
ENSSSCG00000020808	1.18798	7.55182	18.0367	0.00353754	0.00752337
ENSSSCG00000003261	1.18536	6.29575	15.7585	0.00505289	0.0101466
ENSSSCG00000003743	1.18485	3.37061	9.90948	0.015531	0.0265838
ENSSSCG00000004456	1.18446	5.1632	23.4978	0.00169969	0.00410546
ENSSSCG00000022842	1.18309	7.69811	23.073	0.00179031	0.00428175
ENSSSCG00000010674	1.18302	6.2339	14.6742	0.00606806	0.0118349
ENSSSCG00000008402	1.18216	1.37826	12.4334	0.0388528	0.0590656
ENSSSCG00000000510	1.18178	2.88434	16.1341	0.0047525	0.00965124
ENSSSCG00000022049	1.18034	2.30046	12.7509	0.00861009	0.0159986
ENSSSCG00000024726	1.18026	2.33533	16.3937	0.00455822	0.00930396
ENSSSCG00000029660	1.17999	2.67927	13.7002	0.00721332	0.0137877
ENSSSCG00000016232	1.17962	5.44846	21.1907	0.00227513	0.00522192
ENSSSCG00000021485	1.17883	1.52335	14.5785	0.0268872	0.0428091
ENSSSCG00000005037	1.17871	3.2295	25.0704	0.00141119	0.00353755
ENSSSCG00000001862	1.17858	7.30266	24.0327	0.00159375	0.00389385
ENSSSCG00000006333	1.17697	6.68477	20.0015	0.00267017	0.00596228
ENSSSCG00000011770	1.17648	5.46084	17.6931	0.00372467	0.00785984
ENSSSCG00000001556	1.17507	2.53492	17.3741	0.0039099	0.00817962
ENSSSCG00000028079	1.17387	7.42366	20.7589	0.00240933	0.00547516
ENSSSCG00000030616	1.17384	3.91971	19.9007	0.00270759	0.00603196
ENSSSCG00000021213	1.17309	6.16498	19.1577	0.00300493	0.00654276
ENSSSCG00000012037	1.17299	1.8624	10.7853	0.0128103	0.0224991
ENSSSCG00000015116	1.17295	1.52154	14.4895	0.0282411	0.0447536
ENSSSCG00000009358	1.17119	6.24888	21.7902	0.00210427	0.00489818
ENSSSCG00000001727	1.16971	3.88713	24.7234	0.00146911	0.00364969
ENSSSCG00000000844	1.16845	5.80672	16.0614	0.00480882	0.00974532
ENSSSCG00000017707	1.16388	1.36553	9.59809	0.0428906	0.0645258
ENSSSCG00000016044	1.16343	7.58462	12.8147	0.00850587	0.0158352
ENSSSCG00000030643	1.16325	3.10134	19.229	0.00297463	0.00648862
ENSSSCG00000008188	1.16273	1.94352	12.0772	0.00981717	0.0179349
ENSSSCG00000030142	1.16253	5.15772	15.6599	0.00513578	0.010267
ENSSSCG00000000105	1.16196	3.39924	24.5682	0.00149599	0.00370159
ENSSSCG00000027182	1.16149	1.42934	12.7957	0.0375582	0.0573541
ENSSSCG00000001755	1.15716	2.46077	21.1219	0.00229586	0.0052595
ENSSSCG00000017741	1.15711	3.97502	22.9823	0.00181044	0.00431926
ENSSSCG00000013124	1.15682	2.08543	22.9988	0.00561828	0.0110785
ENSSSCG00000012649	1.15664	5.25731	11.5793	0.0108519	0.0195288
ENSSSCG00000009818	1.15492	4.30927	12.1321	0.00971107	0.0177722
ENSSSCG00000027256	1.15479	5.85344	16.1516	0.00473912	0.00963141
ENSSSCG00000016538	1.15479	3.25871	21.9968	0.00204918	0.00478799
ENSSSCG00000023310	1.15424	2.90593	8.5157	0.0216065	0.0353622
ENSSSCG00000013410	1.15393	4.11642	20.4659	0.00250622	0.00566882
ENSSSCG00000010457	1.15286	4.92725	16.2224	0.00468523	0.00954029
ENSSSCG00000006300	1.15129	2.86678	18.7396	0.00319072	0.0069024
ENSSSCG00000012251	1.15099	2.59025	18.3307	0.0033869	0.00725392
ENSSSCG00000006983	1.14883	3.97583	21.3375	0.00223171	0.00514782
ENSSSCG00000011601	1.14858	5.84374	16.6429	0.00438108	0.00899916
ENSSSCG00000016865	1.14754	3.9245	25.9763	0.00127316	0.00325692
ENSSSCG00000026606	1.1473	8.02346	15.7709	0.00504263	0.0101375
ENSSSCG00000004498	1.14656	8.40756	16.6259	0.00439293	0.0090189
ENSSSCG00000025868	1.14595	6.00096	23.8294	0.00163298	0.00397254
ENSSSCG00000013721	1.14425	7.62775	22.0598	0.00203275	0.00475288
ENSSSCG00000004775	1.14288	5.70133	24.3513	0.00153465	0.00377935
ENSSSCG00000023247	1.1427	5.61639	18.1588	0.00347398	0.00741137
ENSSSCG00000015793	1.14067	5.70654	16.4364	0.00452717	0.00924893
ENSSSCG00000008136	1.14043	3.47245	13.4207	0.00759223	0.0144026
ENSSSCG00000017673	1.14027	3.24272	19.5636	0.0028376	0.00626004
ENSSSCG00000000870	1.13829	5.81484	22.1932	0.00199854	0.00468739
ENSSSCG00000011945	1.13709	5.93257	23.5938	0.00168003	0.0040652
ENSSSCG00000016953	1.137	2.07849	9.03033	0.0190567	0.0317861
ENSSSCG00000007743	1.13629	9.1051	18.9328	0.0031031	0.00674074
ENSSSCG00000011763	1.1361	3.20299	13.7062	0.00720535	0.0137763
ENSSSCG00000010179	1.13606	4.00741	23.2003	0.00176252	0.00423017
ENSSSCG00000005316	1.1351	7.22272	17.4904	0.00384105	0.0080579
ENSSSCG00000013392	1.13432	6.17548	21.225	0.0022649	0.00520934
ENSSSCG00000027699	1.13345	1.50872	12.3268	0.0347552	0.053555
ENSSSCG00000006620	1.13323	3.86113	14.804	0.00593351	0.0116058
ENSSSCG00000025701	1.13276	5.80129	17.0031	0.00414039	0.00857734
ENSSSCG00000004945	1.13269	11.5048	14.4592	0.00629959	0.0122233
ENSSSCG00000024142	1.1305	1.78245	10.7821	0.0169642	0.0287187
ENSSSCG00000016092	1.13042	4.93171	13.9582	0.00688464	0.0132301
ENSSSCG00000011704	1.13002	2.6311	12.9405	0.00830499	0.0155336
ENSSSCG00000029385	1.12807	4.55246	15.9227	0.0049187	0.0099206
ENSSSCG00000025028	1.12801	1.57328	12.3969	0.030342	0.047578
ENSSSCG00000012542	1.12774	1.93732	10.6282	0.0132504	0.0231762
ENSSSCG00000000583	1.12765	2.95491	21.1168	0.00229741	0.00526129
ENSSSCG00000021966	1.12722	3.54295	17.5779	0.00379026	0.00797105
ENSSSCG00000002348	1.12635	1.56121	17.3322	0.0313805	0.0489541
ENSSSCG00000026617	1.1231	8.21919	18.0775	0.00351613	0.00748886
ENSSSCG00000001731	1.12091	4.22431	17.3777	0.00390772	0.00817757
ENSSSCG00000018027	1.12079	6.39094	22.3591	0.00195699	0.00460424
ENSSSCG00000007460	1.12021	1.50422	15.5998	0.0369387	0.0564715
ENSSSCG00000010952	1.11959	3.91882	14.4658	0.00629229	0.0122127
ENSSSCG00000023826	1.11957	1.93518	7.40278	0.0288237	0.0455338
ENSSSCG00000014214	1.1185	2.34092	12.3321	0.00933635	0.0172116
ENSSSCG00000030262	1.11477	2.8593	8.65685	0.0208655	0.0343547
ENSSSCG00000029129	1.11333	1.70978	16.8618	0.022974	0.0372771
ENSSSCG00000026922	1.11271	2.94332	13.0436	0.00814499	0.0153101
ENSSSCG00000004636	1.1126	2.70851	19.8764	0.00271668	0.00605022
ENSSSCG00000011266	1.11122	13.5355	12.249	0.00948976	0.0174424
ENSSSCG00000029810	1.10752	2.71211	20.048	0.00265315	0.00593207
ENSSSCG00000008180	1.10697	3.4858	15.3908	0.00537092	0.0106712
ENSSSCG00000008359	1.10677	7.94686	18.0175	0.00354768	0.0075402
ENSSSCG00000014247	1.10657	2.36224	19.3755	0.0029136	0.00638419
ENSSSCG00000016234	1.10553	2.64897	13.3635	0.00767299	0.0145355
ENSSSCG00000002429	1.10416	2.44418	19.1178	0.00302203	0.00657725
ENSSSCG00000014538	1.1025	4.70946	20.4441	0.0025136	0.00567984
ENSSSCG00000028657	1.10165	6.50648	19.5958	0.00282483	0.00623996
ENSSSCG00000002143	1.10137	3.75544	22.924	0.00182355	0.00434746
ENSSSCG00000030284	1.10112	2.3467	14.6003	0.00614634	0.0119601
ENSSSCG00000013736	1.10087	7.65565	19.6968	0.00278527	0.00617465
ENSSSCG00000016893	1.10002	9.1701	14.4761	0.006281	0.0121977
ENSSSCG00000013855	1.09845	3.45271	14.5482	0.0062024	0.0120588
ENSSSCG00000014900	1.09796	2.58275	14.0081	0.00682344	0.0131236
ENSSSCG00000012811	1.09789	6.92462	10.9426	0.0123883	0.0219051
ENSSSCG00000005092	1.09665	1.98473	12.6732	0.0115824	0.0206249
ENSSSCG00000014409	1.09606	2.34025	9.92598	0.0154732	0.0264982
ENSSSCG00000004417	1.09582	1.57604	11.2169	0.0345491	0.0533099
ENSSSCG00000016062	1.09573	3.02574	12.3786	0.00925201	0.0170746
ENSSSCG00000023748	1.09462	6.26373	22.3598	0.00195682	0.00460424
ENSSSCG00000010243	1.09393	2.60132	8.18511	0.0234794	0.0379794
ENSSSCG00000004353	1.09373	6.90059	12.1888	0.0096029	0.0176217
ENSSSCG00000015935	1.09279	1.76858	13.9692	0.0219127	0.0357858
ENSSSCG00000004066	1.0913	2.2072	20.9537	0.00579171	0.0113546
ENSSSCG00000023930	1.09116	3.43966	14.7826	0.00595543	0.0116397
ENSSSCG00000006014	1.09114	3.31885	8.908	0.0196261	0.0326317
ENSSSCG00000026907	1.09011	3.14672	12.0348	0.00990037	0.0180507
ENSSSCG00000004064	1.08923	1.45997	12.9118	0.046685	0.0694047
ENSSSCG00000003712	1.0879	2.68608	17.7002	0.00372071	0.00785393
ENSSSCG00000028809	1.08726	3.96381	11.4852	0.0110629	0.0198403
ENSSSCG00000026318	1.08565	1.46689	10.3511	0.0467996	0.0695598
ENSSSCG00000029347	1.08495	3.07357	18.3516	0.00337651	0.0072375
ENSSSCG00000014220	1.08458	5.31958	17.1752	0.00403139	0.00838988
ENSSSCG00000026078	1.0829	3.04745	19.6563	0.00280104	0.00619748
ENSSSCG00000008732	1.08249	8.04236	15.1383	0.00560427	0.0110572
ENSSSCG00000029615	1.0817	3.42045	16.8155	0.00426362	0.00878975
ENSSSCG00000010095	1.0811	4.08618	17.5996	0.00377778	0.00794971
ENSSSCG00000006024	1.08026	3.40715	20.8721	0.0023732	0.00540732
ENSSSCG00000016919	1.07983	1.85137	8.00794	0.0245696	0.0395171
ENSSSCG00000011764	1.0794	8.25761	11.5794	0.0108516	0.0195288
ENSSSCG00000015109	1.07783	2.91456	17.8483	0.00363864	0.00770462
ENSSSCG00000004089	1.07742	4.3821	17.8608	0.00363178	0.0076925
ENSSSCG00000005135	1.07706	7.09973	16.8471	0.00424252	0.00875955
ENSSSCG00000010161	1.07549	4.50172	9.43642	0.0173125	0.0292283
ENSSSCG00000025744	1.07429	1.75219	10.743	0.0250632	0.0401875
ENSSSCG00000022634	1.0741	3.46007	15.9422	0.00490307	0.00989494
ENSSSCG00000015690	1.07139	6.03794	18.5749	0.00326794	0.0070314
ENSSSCG00000029707	1.07095	2.5414	16.6451	0.00437959	0.00899881
ENSSSCG00000026877	1.0705	5.60915	19.097	0.00303103	0.00659472
ENSSSCG00000005346	1.07026	2.42004	15.3618	0.0053971	0.0107138
ENSSSCG00000027282	1.06957	6.15354	17.9787	0.00356828	0.00757925
ENSSSCG00000016863	1.06897	2.07445	18.3458	0.0104249	0.0188854
ENSSSCG00000009062	1.06859	3.06465	22.4396	0.00193724	0.00457427
ENSSSCG00000017032	1.06736	8.03223	12.7347	0.00863683	0.0160395
ENSSSCG00000008164	1.06694	5.541	13.8063	0.00707578	0.0135553
ENSSSCG00000010588	1.06617	8.87077	15.121	0.00562069	0.01108
ENSSSCG00000006785	1.0656	3.66838	16.011	0.00484837	0.00980846
ENSSSCG00000008094	1.06507	4.59164	19.6359	0.00280905	0.00621117
ENSSSCG00000014030	1.0634	1.52909	9.184	0.0445773	0.0666942
ENSSSCG00000002328	1.06317	7.18539	15.5425	0.0052367	0.0104289
ENSSSCG00000017807	1.06302	5.65657	20.7739	0.00240451	0.00546786
ENSSSCG00000007466	1.06196	1.62854	6.00023	0.0430669	0.0647193
ENSSSCG00000026960	1.06174	2.16512	12.9817	0.00825736	0.0154573
ENSSSCG00000000723	1.06102	3.59297	21.1597	0.00228446	0.00524045
ENSSSCG00000004583	1.06089	7.50869	9.97293	0.0153103	0.0262674
ENSSSCG00000009402	1.05916	3.84697	12.3156	0.00936663	0.0172534
ENSSSCG00000001533	1.05898	5.94518	19.764	0.00275934	0.00612916
ENSSSCG00000007088	1.05774	6.5031	17.1435	0.00405117	0.00842517
ENSSSCG00000000520	1.05723	4.17504	11.3235	0.0114381	0.0204109
ENSSSCG00000026018	1.05722	4.43464	20.2607	0.00257704	0.00579428
ENSSSCG00000008833	1.05656	1.73205	16.3135	0.0286944	0.0453677
ENSSSCG00000006789	1.05651	6.75764	16.234	0.00467647	0.00952532
ENSSSCG00000026040	1.05613	3.14469	13.5659	0.00962417	0.0176465
ENSSSCG00000004219	1.0557	6.52576	8.74817	0.0204035	0.0337016
ENSSSCG00000023326	1.0556	6.63406	15.8197	0.00500234	0.0100684
ENSSSCG00000000522	1.05506	7.24656	11.7512	0.0104795	0.0189641
ENSSSCG00000014855	1.05273	12.0853	12.8465	0.00845443	0.0157504
ENSSSCG00000027777	1.0513	2.43772	21.0346	0.00346053	0.00738964
ENSSSCG00000028826	1.0499	7.68722	14.1481	0.00665506	0.0128361
ENSSSCG00000012174	1.04984	5.86104	10.7474	0.0129149	0.0226594
ENSSSCG00000003583	1.04926	5.81129	18.758	0.00318224	0.00689056
ENSSSCG00000004108	1.04814	3.23321	14.2918	0.00648771	0.0125532
ENSSSCG00000030005	1.04777	2.23217	10.0646	0.0149984	0.0258347
ENSSSCG00000021461	1.04567	4.30076	7.2131	0.0303506	0.047578
ENSSSCG00000026177	1.04511	3.10484	13.6583	0.00726856	0.0138776
ENSSSCG00000022462	1.04456	1.51839	8.8659	0.049461	0.0731953
ENSSSCG00000004489	1.04389	12.9122	11.8282	0.0103181	0.0187119
ENSSSCG00000003719	1.04379	1.88402	12.7279	0.0207627	0.0342119
ENSSSCG00000024693	1.04378	5.1189	21.0248	0.00232553	0.00531315
ENSSSCG00000028646	1.04337	5.46739	16.0466	0.00482039	0.00976287
ENSSSCG00000017308	1.04329	3.69652	15.1629	0.0055809	0.0110295
ENSSSCG00000021223	1.04302	5.23883	16.1375	0.00474992	0.00964889
ENSSSCG00000009112	1.04252	1.80666	15.7113	0.0254973	0.0407969
ENSSSCG00000010238	1.04199	3.18529	19.6614	0.00279904	0.00619617
ENSSSCG00000006242	1.04044	1.76641	15.5064	0.0285155	0.0451163
ENSSSCG00000011628	1.04	1.79532	15.8412	0.0266986	0.0425388
ENSSSCG00000013383	1.03662	9.73746	10.9316	0.0124174	0.0219395
ENSSSCG00000015588	1.03655	4.12704	15.0596	0.00567959	0.0111767
ENSSSCG00000003816	1.03597	2.96497	7.36686	0.0291052	0.0458891
ENSSSCG00000026258	1.03575	2.68056	20.11	0.00263067	0.00588954
ENSSSCG00000008808	1.03565	4.01431	9.97911	0.015289	0.0262474
ENSSSCG00000009998	1.03213	4.69481	10.6018	0.0133263	0.023285
ENSSSCG00000010484	1.03084	3.76738	9.37238	0.0175735	0.0296027
ENSSSCG00000010260	1.03038	7.1119	17.1768	0.0040304	0.00838988
ENSSSCG00000015944	1.03005	2.27458	14.4958	0.00724203	0.0138348
ENSSSCG00000013399	1.02821	2.50095	14.4987	0.00625618	0.012153
ENSSSCG00000026555	1.02789	2.32745	18.9171	0.00614246	0.011956
ENSSSCG00000012131	1.02736	2.15308	17.892	0.0107734	0.0194184
ENSSSCG00000007031	1.02645	3.72454	19.6277	0.00281225	0.00621622
ENSSSCG00000004557	1.02583	10.8029	13.6296	0.00730667	0.0139308
ENSSSCG00000009185	1.02474	8.52127	17.1421	0.00405206	0.00842517
ENSSSCG00000004237	1.02463	3.41248	13.1224	0.00802528	0.015106
ENSSSCG00000023719	1.02426	3.58909	11.9016	0.0101671	0.0184923
ENSSSCG00000015325	1.02354	3.75224	14.8413	0.0058956	0.0115416
ENSSSCG00000017795	1.02329	4.29966	10.9139	0.0124641	0.021999
ENSSSCG00000029352	1.02238	5.34135	10.7644	0.0128679	0.0225827
ENSSSCG00000014126	1.02234	1.96783	14.5131	0.0187722	0.0313577
ENSSSCG00000016049	1.02225	6.96639	13.2454	0.00784303	0.0147999
ENSSSCG00000000860	1.02211	3.99967	13.6504	0.00727904	0.013886
ENSSSCG00000011471	1.02183	2.70173	16.8663	0.0042298	0.00873858
ENSSSCG00000011003	1.02114	7.16435	9.78416	0.015979	0.0272895
ENSSSCG00000002530	1.02096	5.30124	19.8618	0.00272218	0.00606049
ENSSSCG00000017387	1.02034	2.2482	14.4812	0.00841246	0.0156914
ENSSSCG00000001138	1.01927	2.34352	10.167	0.0146599	0.0253417
ENSSSCG00000015836	1.01859	8.56657	9.3776	0.017552	0.0295812
ENSSSCG00000003903	1.01776	7.95282	10.8239	0.012705	0.0223431
ENSSSCG00000011915	1.0173	2.73458	15.1487	0.00559433	0.0110408
ENSSSCG00000005282	1.01588	1.57665	8.82348	0.0494473	0.0731911
ENSSSCG00000017649	1.01408	7.64205	7.96164	0.0248652	0.0399006
ENSSSCG00000025001	1.01387	5.55929	12.5772	0.00890223	0.0164783
ENSSSCG00000002860	1.01361	7.07342	11.3969	0.0112658	0.0201457
ENSSSCG00000009466	1.01328	7.29896	13.8911	0.00696831	0.013372
ENSSSCG00000001956	1.01238	3.53565	17.5037	0.00383327	0.00804655
ENSSSCG00000022086	1.01234	1.76416	9.25235	0.0331238	0.0513673
ENSSSCG00000025473	1.01144	2.52644	17.8864	0.00361787	0.00767135
ENSSSCG00000008614	1.01116	3.3416	10.3902	0.0139548	0.0242647
ENSSSCG00000023884	1.01098	2.48914	9.58699	0.0167182	0.0284155
ENSSSCG00000015999	1.01032	4.45769	13.3369	0.00771076	0.0145948
ENSSSCG00000011307	1.00911	2.51359	15.0252	0.00571293	0.0112228
ENSSSCG00000004524	1.00861	3.80872	16.0232	0.00483879	0.00979722
ENSSSCG00000000579	1.00698	6.66448	12.3898	0.00923171	0.0170418
ENSSSCG00000009527	1.00675	2.2039	16.1492	0.010593	0.0191388
ENSSSCG00000026949	1.00675	5.29785	14.3528	0.00641831	0.0124324
ENSSSCG00000027594	1.00586	3.87425	13.1134	0.00803883	0.0151273
ENSSSCG00000030067	1.00488	4.79557	11.6937	0.0106023	0.0191404
ENSSSCG00000015351	1.00451	2.32567	15.1701	0.00732103	0.0139511
ENSSSCG00000013155	1.0037	2.36098	12.9307	0.00832047	0.0155582
ENSSSCG00000027234	1.00344	4.07625	9.72125	0.0162102	0.0276212
ENSSSCG00000006623	1.0016	6.5271	18.6121	0.00325031	0.00700485
ENSSSCG00000007736	1.0011	1.65893	12.9072	0.0441449	0.0661784
ENSSSCG00000008881	1.00073	2.05808	14.8192	0.016933	0.0286874
ENSSSCG00000002446	1.00024	3.00295	14.518	0.00623516	0.0121191
