# Supplementary material for: Derivation of porcine extraembryonic endoderm‐like cells from blastocysts
Source: Cell Prolif. 2020 Mar 20;53(4):e12782. doi: 10.1111/cpr.12782 (PMC7162807; doi:10.1111/cpr.12782)
Supplement: Supplementary file 6 [file CPR-53-e12782-s006.xlsx]

## Sheet: Sheet1
Table. S3 pXEN-like cells vs piPS cells down-regulated genes
GeneID	logFC	logCPM	F	PValue	FDR
ENSSSCG00000009208	-1.00286	1.90938	11.0954	0.0247079	0.0397114
ENSSSCG00000015604	-1.00296	5.16394	16.7154	0.00433124	0.00891342
ENSSSCG00000010860	-1.00414	2.533	10.6754	0.0131163	0.0229772
ENSSSCG00000005347	-1.00425	3.0101	8.03849	0.024377	0.0392818
ENSSSCG00000011652	-1.00541	2.23601	12.4949	0.00993757	0.0181088
ENSSSCG00000016208	-1.00569	3.57271	12.5814	0.00889492	0.0164738
ENSSSCG00000003812	-1.0057	2.98585	11.8944	0.0101818	0.0185091
ENSSSCG00000015648	-1.00894	3.06889	16.8288	0.00425473	0.00877675
ENSSSCG00000007089	-1.00947	4.84181	19.3473	0.00292523	0.0064076
ENSSSCG00000000217	-1.00962	3.94235	17.4218	0.00388146	0.00813013
ENSSSCG00000025389	-1.01044	2.19381	17.1312	0.0108479	0.0195288
ENSSSCG00000026809	-1.01138	2.9289	18.6021	0.00325503	0.00701251
ENSSSCG00000025611	-1.01255	3.13061	15.8814	0.00495201	0.00997594
ENSSSCG00000027119	-1.0126	5.176	19.6057	0.00282094	0.00623339
ENSSSCG00000025027	-1.01509	4.33765	8.57025	0.0213161	0.0349521
ENSSSCG00000003686	-1.01539	1.80092	11.7075	0.0303316	0.047578
ENSSSCG00000025465	-1.01553	3.33682	7.81357	0.0258419	0.0412608
ENSSSCG00000025448	-1.01555	5.03589	14.1639	0.00663639	0.0128074
ENSSSCG00000002377	-1.01622	7.20641	12.3334	0.009334	0.0172116
ENSSSCG00000016370	-1.01824	4.68323	16.59	0.00441796	0.00905575
ENSSSCG00000021424	-1.01889	1.84434	10.6963	0.026883	0.0428091
ENSSSCG00000015947	-1.01908	2.00289	17.3279	0.0177059	0.0297815
ENSSSCG00000010822	-1.02103	5.95472	19.742	0.0027678	0.00613994
ENSSSCG00000029013	-1.02379	7.32273	17.605	0.00377467	0.00794811
ENSSSCG00000008170	-1.02381	2.19839	14.9056	0.0098695	0.0180137
ENSSSCG00000021973	-1.02466	3.53613	20.1117	0.00263007	0.00588954
ENSSSCG00000016872	-1.02482	5.26372	19.6701	0.00279565	0.00619362
ENSSSCG00000026554	-1.02686	1.94472	8.89606	0.0197108	0.0327405
ENSSSCG00000005057	-1.0282	2.8426	20.228	0.00258855	0.00581441
ENSSSCG00000025673	-1.02951	5.35583	7.81432	0.0258368	0.0412608
ENSSSCG00000007454	-1.03102	1.78091	13.6529	0.0293141	0.0461833
ENSSSCG00000004392	-1.03159	6.24429	20.0034	0.0026695	0.00596228
ENSSSCG00000024355	-1.03252	5.51494	17.2897	0.00396085	0.00827029
ENSSSCG00000006472	-1.03257	5.29488	13.4986	0.00748414	0.0142213
ENSSSCG00000017294	-1.03259	1.92675	8.36111	0.0224573	0.0365768
ENSSSCG00000016272	-1.03343	5.16396	16.7928	0.00427883	0.00881844
ENSSSCG00000006835	-1.03348	6.19962	12.4064	0.00920193	0.0170053
ENSSSCG00000023139	-1.03356	4.52643	16.2003	0.00470195	0.00956861
ENSSSCG00000013602	-1.03385	7.21746	19.0053	0.00307101	0.00667744
ENSSSCG00000030487	-1.03525	2.62099	13.4591	0.00753864	0.0143103
ENSSSCG00000013223	-1.0369	3.14799	15.1599	0.00558374	0.0110295
ENSSSCG00000008942	-1.03726	3.57145	15.1936	0.005552	0.0109796
ENSSSCG00000028355	-1.0374	8.24841	16.1894	0.00471028	0.0095827
ENSSSCG00000013748	-1.03759	4.56146	13.464	0.0075319	0.0143041
ENSSSCG00000012525	-1.04015	6.39731	12.4544	0.00911638	0.0168655
ENSSSCG00000001207	-1.04073	1.93857	17.0051	0.0186231	0.031124
ENSSSCG00000010833	-1.04364	3.7594	20.5306	0.00248441	0.00562134
ENSSSCG00000000077	-1.04392	4.33911	13.1509	0.00798264	0.0150341
ENSSSCG00000029190	-1.04401	2.36471	17.457	0.00487362	0.0098472
ENSSSCG00000017940	-1.045	3.29257	10.8064	0.0127527	0.0224153
ENSSSCG00000010251	-1.04577	2.07161	17.1465	0.0123858	0.0219051
ENSSSCG00000027883	-1.04668	3.50951	20.6754	0.00243647	0.00552759
ENSSSCG00000010599	-1.04728	1.67031	14.7177	0.0351319	0.054062
ENSSSCG00000013634	-1.04927	3.27663	10.1572	0.0146918	0.0253903
ENSSSCG00000017822	-1.04935	5.38485	18.9577	0.00309204	0.00671887
ENSSSCG00000023724	-1.05146	2.41384	18.2167	0.00386453	0.00809967
ENSSSCG00000008303	-1.0517	7.07755	12.9761	0.00824935	0.0154529
ENSSSCG00000007840	-1.05265	1.77472	15.4402	0.0266948	0.0425388
ENSSSCG00000003490	-1.0532	5.26411	18.0256	0.00354342	0.00753352
ENSSSCG00000030204	-1.05463	1.74512	15.4621	0.028378	0.0449406
ENSSSCG00000008423	-1.05552	1.8457	17.4731	0.0219038	0.0357799
ENSSSCG00000018051	-1.05816	2.62004	12.3998	0.00921389	0.0170225
ENSSSCG00000015492	-1.06054	2.4382	22.1205	0.00325045	0.00700485
ENSSSCG00000006488	-1.06208	4.41723	6.86716	0.0334153	0.0517366
ENSSSCG00000004762	-1.06293	3.18112	20.361	0.00254209	0.00573658
ENSSSCG00000017890	-1.06295	2.38701	19.8021	0.00387607	0.00812134
ENSSSCG00000001400	-1.06302	7.11257	17.3029	0.00395282	0.00825924
ENSSSCG00000008397	-1.06346	1.97772	10.9782	0.0145984	0.0252545
ENSSSCG00000023133	-1.06352	2.06895	15.8329	0.0111433	0.0199634
ENSSSCG00000028007	-1.06397	4.01592	18.4443	0.00333087	0.00714869
ENSSSCG00000030118	-1.06439	1.88103	9.16576	0.0190832	0.0318148
ENSSSCG00000009080	-1.06535	2.03979	8.24076	0.0231499	0.0375164
ENSSSCG00000013848	-1.06552	5.70567	15.6614	0.00513444	0.010267
ENSSSCG00000013756	-1.06588	4.68639	7.50797	0.0280196	0.0444767
ENSSSCG00000004622	-1.06604	1.7681	16.8282	0.025315	0.0405529
ENSSSCG00000009930	-1.06637	2.0846	18.1012	0.0104108	0.0188649
ENSSSCG00000008579	-1.06715	2.85527	18.4726	0.0033171	0.0071259
ENSSSCG00000009910	-1.06814	5.45097	15.9551	0.00489277	0.00987709
ENSSSCG00000001866	-1.06846	6.08085	19.9867	0.00267563	0.0059725
ENSSSCG00000030497	-1.07005	4.08859	22.1638	0.002006	0.00469922
ENSSSCG00000030253	-1.07159	2.54957	19.6671	0.00279682	0.00619419
ENSSSCG00000003888	-1.0721	2.02078	19.8241	0.0122217	0.0216386
ENSSSCG00000009391	-1.07252	4.73641	21.5943	0.00215823	0.0050152
ENSSSCG00000029301	-1.07332	1.90516	8.89391	0.0196931	0.0327191
ENSSSCG00000022659	-1.07444	4.00735	16.5974	0.00441275	0.00905052
ENSSSCG00000027748	-1.07521	2.77813	16.4786	0.00449683	0.00919523
ENSSSCG00000017247	-1.07663	2.56057	21.5775	0.00216294	0.005021
ENSSSCG00000026279	-1.07698	1.97334	14.0443	0.0136185	0.0237285
ENSSSCG00000001801	-1.0817	3.11813	23.3423	0.00173216	0.00416909
ENSSSCG00000004209	-1.08172	2.83513	18.5352	0.0032869	0.00706773
ENSSSCG00000006290	-1.08281	2.05772	20.2458	0.0102295	0.0185711
ENSSSCG00000016223	-1.0841	5.96826	21.498	0.0021854	0.00505933
ENSSSCG00000024137	-1.0843	8.03018	14.6643	0.00607849	0.0118484
ENSSSCG00000000701	-1.08546	3.19125	15.0003	0.00573726	0.0112576
ENSSSCG00000030710	-1.08572	7.43599	6.79902	0.0340655	0.0526115
ENSSSCG00000029996	-1.08791	5.67102	12.8569	0.00843777	0.0157257
ENSSSCG00000026612	-1.08796	6.88921	8.79516	0.0201709	0.0333598
ENSSSCG00000001423	-1.08928	6.39825	8.27633	0.0229424	0.0372348
ENSSSCG00000024411	-1.08998	2.48252	16.6476	0.00437786	0.00899881
ENSSSCG00000010707	-1.09027	3.59514	16.2836	0.00463935	0.00945821
ENSSSCG00000001762	-1.09056	1.76538	16.2265	0.0224704	0.0365768
ENSSSCG00000013766	-1.09122	2.28346	11.9154	0.010139	0.0184461
ENSSSCG00000016323	-1.09235	6.44641	15.6112	0.0051773	0.0103379
ENSSSCG00000025966	-1.09442	6.74244	17.7072	0.00371678	0.00784807
ENSSSCG00000029561	-1.09602	5.23791	22.3116	0.00196878	0.00462552
ENSSSCG00000015052	-1.09719	1.8044	17.0613	0.0195868	0.0325743
ENSSSCG00000029808	-1.09782	5.90925	19.3311	0.00293195	0.00642025
ENSSSCG00000004432	-1.09832	8.03856	17.2912	0.00395995	0.00827029
ENSSSCG00000017114	-1.10085	2.3349	19.1719	0.00345987	0.00738964
ENSSSCG00000021620	-1.10193	6.96635	13.814	0.00706595	0.0135403
ENSSSCG00000025335	-1.10403	2.05916	20.9722	0.00886762	0.0164411
ENSSSCG00000003549	-1.10454	1.80406	6.06	0.0422936	0.0637122
ENSSSCG00000023690	-1.10816	13.3411	12.6835	0.00872202	0.01618
ENSSSCG00000010007	-1.10854	5.12664	13.0237	0.00817564	0.0153508
ENSSSCG00000017231	-1.10935	1.96267	16.3279	0.0115338	0.0205439
ENSSSCG00000009570	-1.10991	2.54781	23.1711	0.00176885	0.00424086
ENSSSCG00000030547	-1.10993	3.15928	23.2967	0.00174184	0.00418941
ENSSSCG00000002404	-1.10999	2.14799	21.1895	0.00634695	0.0123082
ENSSSCG00000011615	-1.1104	7.12924	15.8135	0.00500743	0.0100726
ENSSSCG00000026147	-1.11099	5.32175	16.0957	0.0047822	0.00970526
ENSSSCG00000002725	-1.11253	4.60656	18.0499	0.00353062	0.00751335
ENSSSCG00000011669	-1.11449	3.02221	19.5914	0.00282656	0.00624177
ENSSSCG00000001022	-1.11548	5.20199	19.5053	0.00286086	0.00629501
ENSSSCG00000009834	-1.11701	2.09076	20.0824	0.00734761	0.0139932
ENSSSCG00000006001	-1.11732	2.7193	18.0507	0.00353019	0.00751335
ENSSSCG00000016412	-1.11873	2.62583	18.7245	0.00319771	0.00691311
ENSSSCG00000002754	-1.11889	5.79131	21.1972	0.00227318	0.00521988
ENSSSCG00000012146	-1.11929	4.19691	23.5745	0.00168396	0.00407326
ENSSSCG00000008452	-1.11949	5.14191	22.9212	0.00182418	0.00434746
ENSSSCG00000020668	-1.11959	2.69943	10.5783	0.0133942	0.0233796
ENSSSCG00000010290	-1.12147	1.85734	16.6269	0.0148617	0.0256123
ENSSSCG00000006630	-1.12383	3.58081	23.5456	0.00168985	0.00408607
ENSSSCG00000009840	-1.12446	2.79477	23.7229	0.00165404	0.00400945
ENSSSCG00000015909	-1.12498	3.6211	15.0105	0.00572728	0.0112445
ENSSSCG00000009335	-1.12511	2.34604	22.6978	0.00273014	0.00607422
ENSSSCG00000018309	-1.12603	6.10184	6.82271	0.0338376	0.052307
ENSSSCG00000003602	-1.12652	4.98592	7.1675	0.0307332	0.0480878
ENSSSCG00000006319	-1.12855	2.63611	23.3466	0.00173126	0.00416839
ENSSSCG00000001761	-1.12922	5.34828	22.9412	0.00181966	0.00433973
ENSSSCG00000026552	-1.13036	3.97573	25.5147	0.00134122	0.00340159
ENSSSCG00000009268	-1.13065	3.5314	9.33267	0.0177379	0.0298205
ENSSSCG00000007092	-1.13086	1.96082	19.6568	0.0102424	0.0185895
ENSSSCG00000027428	-1.13365	2.74701	16.3321	0.00460336	0.00939047
ENSSSCG00000025076	-1.13434	4.27691	12.1614	0.00965496	0.0176946
ENSSSCG00000000084	-1.13712	7.19306	21.1131	0.00229853	0.00526209
ENSSSCG00000016175	-1.13727	1.79515	9.02341	0.0190883	0.0318154
ENSSSCG00000025179	-1.13793	3.19106	19.4589	0.0028796	0.006326
ENSSSCG00000017866	-1.14144	5.57846	8.25978	0.0230386	0.0373641
ENSSSCG00000011620	-1.14557	6.93751	12.7526	0.00860724	0.0159976
ENSSSCG00000027683	-1.14592	3.46828	22.4666	0.00193066	0.00456441
ENSSSCG00000008012	-1.14609	4.91622	13.6543	0.00727375	0.0138837
ENSSSCG00000025447	-1.14641	2.05132	20.9478	0.00700614	0.013437
ENSSSCG00000017293	-1.14671	3.41158	20.3007	0.00256302	0.00577023
ENSSSCG00000000633	-1.14692	2.62834	8.64846	0.0209086	0.0344106
ENSSSCG00000015530	-1.14846	2.21313	21.0857	0.00381672	0.00801924
ENSSSCG00000026665	-1.14939	3.68267	25.1916	0.00139165	0.00349792
ENSSSCG00000012847	-1.15058	8.22711	11.9837	0.0100015	0.0182106
ENSSSCG00000026741	-1.15077	5.22064	21.2353	0.00226182	0.00520434
ENSSSCG00000013380	-1.15149	5.08837	20.1203	0.00262698	0.00588516
ENSSSCG00000030278	-1.15233	3.55586	11.1084	0.0119626	0.0212464
ENSSSCG00000016590	-1.1531	2.11397	16.2124	0.00531164	0.0105596
ENSSSCG00000008827	-1.15373	3.34774	17.6857	0.00372887	0.00786627
ENSSSCG00000001837	-1.1559	2.70845	24.9893	0.00142446	0.00356481
ENSSSCG00000010104	-1.16021	2.36943	20.3217	0.00255571	0.00575776
ENSSSCG00000024445	-1.162	4.32781	25.6253	0.0013245	0.00336421
ENSSSCG00000026446	-1.1626	6.75216	21.2036	0.00227128	0.00521966
ENSSSCG00000003433	-1.16298	2.07015	8.63484	0.0209789	0.0344761
ENSSSCG00000029217	-1.16356	2.29584	16.8288	0.0042547	0.00877675
ENSSSCG00000014217	-1.16368	1.84911	14.1874	0.0119666	0.0212479
ENSSSCG00000012873	-1.164	8.23463	5.767	0.0462659	0.0689021
ENSSSCG00000014326	-1.16401	5.98432	21.5821	0.00216166	0.005021
ENSSSCG00000007762	-1.16502	2.07239	14.5945	0.00615262	0.0119689
ENSSSCG00000011271	-1.16542	2.58517	24.2907	0.00154567	0.0037996
ENSSSCG00000003465	-1.16582	3.76259	13.3814	0.0076475	0.0144912
ENSSSCG00000006703	-1.16742	3.13737	21.5092	0.00218225	0.00505546
ENSSSCG00000010502	-1.16755	3.147	23.3972	0.0017206	0.00414567
ENSSSCG00000009828	-1.16951	5.65441	24.8788	0.0014428	0.00360232
ENSSSCG00000012548	-1.17016	1.61191	13.2454	0.0230305	0.03736
ENSSSCG00000005171	-1.17079	1.87343	19.9827	0.010613	0.0191547
ENSSSCG00000008316	-1.17093	4.2766	17.8854	0.00361841	0.00767135
ENSSSCG00000007643	-1.17187	2.21979	24.474	0.00313307	0.00679714
ENSSSCG00000000199	-1.17238	1.94165	14.2954	0.0084696	0.015772
ENSSSCG00000028486	-1.17337	2.11705	11.6347	0.01073	0.0193505
ENSSSCG00000014388	-1.17365	3.78888	13.4875	0.00749936	0.0142463
ENSSSCG00000013891	-1.17389	5.10403	14.2668	0.00651641	0.0126009
ENSSSCG00000001903	-1.174	2.68102	15.9944	0.0048615	0.00983147
ENSSSCG00000027658	-1.17464	4.09849	22.4104	0.00194437	0.00458407
ENSSSCG00000002880	-1.17476	2.19112	18.3205	0.00340378	0.00728447
ENSSSCG00000030018	-1.17482	5.33361	25.6375	0.00132268	0.00336335
ENSSSCG00000030242	-1.17572	4.62267	22.6571	0.00188508	0.0044682
ENSSSCG00000027742	-1.17628	5.5863	21.0072	0.00233099	0.00532383
ENSSSCG00000013619	-1.17771	5.28301	15.5525	0.00522796	0.0104176
ENSSSCG00000001206	-1.17837	3.07368	23.8265	0.00163355	0.00397254
ENSSSCG00000029578	-1.18097	1.5811	19.1352	0.0237897	0.0384447
ENSSSCG00000010163	-1.18334	4.78151	8.35326	0.0225017	0.036607
ENSSSCG00000016248	-1.1847	2.81964	25.7027	0.00131295	0.00334361
ENSSSCG00000030386	-1.18475	3.03542	21.468	0.00219397	0.00507571
ENSSSCG00000028638	-1.18594	6.33151	20.8329	0.00238563	0.00543221
ENSSSCG00000017506	-1.18698	1.72643	16.3042	0.015292	0.0262474
ENSSSCG00000017207	-1.18713	5.24738	16.7612	0.00430015	0.008857
ENSSSCG00000008512	-1.18896	4.35037	26.9014	0.00114951	0.00298899
ENSSSCG00000009747	-1.18898	3.50279	15.5913	0.00519444	0.0103645
ENSSSCG00000009557	-1.18953	2.94079	10.1276	0.0147889	0.0255063
ENSSSCG00000008772	-1.19034	1.66681	20.0692	0.0179524	0.030129
ENSSSCG00000023105	-1.1904	1.82839	17.8849	0.0110524	0.0198266
ENSSSCG00000006776	-1.192	1.81141	6.99113	0.0322729	0.050208
ENSSSCG00000004782	-1.19266	3.44884	25.1324	0.00140116	0.00351686
ENSSSCG00000010025	-1.19493	1.60629	8.36266	0.0224486	0.0365732
ENSSSCG00000014072	-1.19521	2.28717	12.5865	0.0088862	0.0164666
ENSSSCG00000008129	-1.1956	4.66695	19.7603	0.00276078	0.00613036
ENSSSCG00000011880	-1.19623	1.58452	13.1699	0.0218005	0.0356455
ENSSSCG00000027672	-1.1963	2.74089	21.0932	0.00230459	0.00527331
ENSSSCG00000003652	-1.1981	5.58849	22.7006	0.00187487	0.00444955
ENSSSCG00000028757	-1.19905	1.73265	17.622	0.014132	0.0245164
ENSSSCG00000013305	-1.19938	4.69942	24.3806	0.00152934	0.00377038
ENSSSCG00000006093	-1.20048	2.66804	21.5669	0.00216593	0.00502622
ENSSSCG00000011602	-1.20091	2.27351	24.7888	0.00200033	0.00468997
ENSSSCG00000008668	-1.20316	2.04756	22.2045	0.00480253	0.00973831
ENSSSCG00000022812	-1.20341	2.99136	15.6725	0.00512506	0.0102607
ENSSSCG00000023743	-1.20457	8.96065	6.5754	0.0363177	0.0556097
ENSSSCG00000010821	-1.20576	4.7658	27.8774	0.00103522	0.00275504
ENSSSCG00000021090	-1.20632	5.50322	21.4613	0.0021959	0.00507844
ENSSSCG00000028297	-1.20649	3.80577	26.0944	0.00125645	0.00322389
ENSSSCG00000010621	-1.20859	2.62649	23.653	0.00166805	0.00404053
ENSSSCG00000003966	-1.20977	3.52713	25.2425	0.00138355	0.00348166
ENSSSCG00000030534	-1.20984	3.56298	8.35615	0.0224854	0.0365892
ENSSSCG00000009094	-1.21028	4.59804	24.3618	0.00153273	0.00377737
ENSSSCG00000009787	-1.21081	3.33602	27.5322	0.00107391	0.00283691
ENSSSCG00000008009	-1.21429	3.10908	7.48236	0.0282127	0.0447309
ENSSSCG00000006832	-1.21447	4.73953	9.47786	0.0171463	0.0289836
ENSSSCG00000024145	-1.21954	3.32338	28.8074	0.000939483	0.00254917
ENSSSCG00000007093	-1.22009	1.70292	11.6275	0.0137638	0.0239572
ENSSSCG00000010858	-1.22084	3.88707	27.2893	0.00110225	0.00289825
ENSSSCG00000025284	-1.22139	3.68146	15.6657	0.0051308	0.0102657
ENSSSCG00000009988	-1.22189	5.44555	19.0567	0.00304852	0.00663065
ENSSSCG00000008571	-1.2224	4.64859	24.7124	0.001471	0.0036517
ENSSSCG00000003988	-1.22263	2.07571	24.2141	0.00376459	0.00793423
ENSSSCG00000009681	-1.22624	2.49132	19.3218	0.00293578	0.00642243
ENSSSCG00000021380	-1.22709	4.23462	24.1285	0.00157567	0.00385663
ENSSSCG00000002383	-1.22725	5.48854	19.5135	0.0028576	0.00629501
ENSSSCG00000024532	-1.22745	6.39869	25.7777	0.00130188	0.00331667
ENSSSCG00000004541	-1.22874	2.79026	21.344	0.00222981	0.00514748
ENSSSCG00000023470	-1.22916	6.54721	27.6717	0.00105805	0.00280154
ENSSSCG00000025954	-1.23117	3.88379	19.5182	0.00285571	0.00629501
ENSSSCG00000008135	-1.23155	2.27349	25.8827	0.00155778	0.00382216
ENSSSCG00000028065	-1.23282	2.75728	22.789	0.00185436	0.0044101
ENSSSCG00000007955	-1.23595	3.17899	23.9777	0.00160424	0.00391105
ENSSSCG00000023245	-1.23621	7.39727	23.9982	0.00160032	0.0039029
ENSSSCG00000006388	-1.23751	3.47494	24.6508	0.00148161	0.00367537
ENSSSCG00000014791	-1.23843	5.62925	27.8303	0.00104038	0.00276771
ENSSSCG00000013227	-1.23997	4.2953	20.1549	0.00261453	0.00586307
ENSSSCG00000024794	-1.24016	1.78494	22.314	0.00958664	0.0175967
ENSSSCG00000005006	-1.24062	2.73782	25.895	0.00128482	0.00328183
ENSSSCG00000004567	-1.24083	3.49676	27.3856	0.00109089	0.00287284
ENSSSCG00000016405	-1.24091	3.92084	29.9776	0.000834509	0.00231895
ENSSSCG00000014040	-1.24103	5.81916	8.57849	0.0212727	0.0349
ENSSSCG00000021440	-1.24268	2.47296	23.5308	0.00169288	0.00409193
ENSSSCG00000006653	-1.24472	3.90926	21.1297	0.0022935	0.00525723
ENSSSCG00000007965	-1.24493	1.83896	20.7493	0.0077299	0.0146211
ENSSSCG00000024222	-1.24616	3.67606	24.5715	0.00149542	0.00370152
ENSSSCG00000029696	-1.24733	2.14779	20.9118	0.00236686	0.00539489
ENSSSCG00000023966	-1.24744	3.94459	26.0813	0.00125829	0.00322495
ENSSSCG00000023257	-1.24908	1.35425	11.3582	0.0326166	0.0506732
ENSSSCG00000001079	-1.25219	1.54421	16.2516	0.0189589	0.0316541
ENSSSCG00000005318	-1.25275	4.62594	26.4403	0.00120912	0.00311304
ENSSSCG00000006522	-1.25293	2.24326	9.26724	0.0180131	0.0302085
ENSSSCG00000029303	-1.25334	2.12678	25.7258	0.00246967	0.00559357
ENSSSCG00000029125	-1.25448	2.03485	17.9243	0.00359741	0.00763396
ENSSSCG00000012400	-1.2547	2.74921	17.1822	0.00402702	0.0083885
ENSSSCG00000012328	-1.25796	4.01827	28.7964	0.000940552	0.00255105
ENSSSCG00000017733	-1.25824	3.40386	30.0333	0.000829894	0.00230801
ENSSSCG00000010053	-1.25893	2.19702	26.1865	0.00176457	0.0042336
ENSSSCG00000002849	-1.25934	3.87287	30.7123	0.000776185	0.00219092
ENSSSCG00000026293	-1.26054	3.36805	18.5018	0.00330297	0.00709778
ENSSSCG00000006746	-1.26123	2.07804	8.61983	0.0210566	0.0345872
ENSSSCG00000021306	-1.26139	3.51127	28.2914	0.000991131	0.00265644
ENSSSCG00000013181	-1.26302	5.29955	17.027	0.00412507	0.0085508
ENSSSCG00000007281	-1.26305	3.08978	11.5089	0.0110093	0.0197598
ENSSSCG00000022463	-1.26389	3.44141	20.2074	0.00259584	0.00582884
ENSSSCG00000023050	-1.26579	4.42018	27.5329	0.00107382	0.00283691
ENSSSCG00000008633	-1.266	6.94298	18.9713	0.003086	0.00670787
ENSSSCG00000024438	-1.26613	4.01133	29.6772	0.000859966	0.00237706
ENSSSCG00000008017	-1.26712	2.66745	18.7887	0.00316817	0.00686454
ENSSSCG00000004487	-1.26919	4.41294	28.8202	0.000938246	0.00254683
ENSSSCG00000021642	-1.27131	3.61052	14.6452	0.00609862	0.0118843
ENSSSCG00000003762	-1.27253	1.65105	17.7862	0.0124711	0.0220057
ENSSSCG00000004365	-1.27293	2.99361	24.8697	0.00144433	0.00360394
ENSSSCG00000023643	-1.27398	5.95782	28.5717	0.000962636	0.00259233
ENSSSCG00000004550	-1.27442	4.31127	24.6095	0.00148879	0.00368913
ENSSSCG00000005906	-1.27672	1.76577	21.7203	0.00838567	0.0156543
ENSSSCG00000012318	-1.27779	6.086	21.9304	0.00206668	0.00482391
ENSSSCG00000007855	-1.27954	3.92805	22.2863	0.00197509	0.0046356
ENSSSCG00000000843	-1.28073	5.82954	20.3102	0.00255972	0.00576489
ENSSSCG00000030703	-1.28663	6.23252	28.0499	0.00101655	0.00271386
ENSSSCG00000003591	-1.2869	2.92397	25.2754	0.00137835	0.00347114
ENSSSCG00000023306	-1.2869	2.04188	18.8217	0.00315309	0.00683622
ENSSSCG00000006781	-1.28763	2.13344	28.051	0.00188672	0.00446987
ENSSSCG00000013776	-1.28817	6.08363	19.1598	0.00300402	0.00654276
ENSSSCG00000023091	-1.28898	4.50941	20.9407	0.00235165	0.00536561
ENSSSCG00000022867	-1.28972	5.53111	18.5541	0.00327787	0.00705053
ENSSSCG00000030119	-1.29144	3.52356	30.036	0.000829673	0.00230801
ENSSSCG00000010576	-1.29399	5.50359	31.0056	0.000754366	0.00214447
ENSSSCG00000010087	-1.29424	3.53938	13.5783	0.0073755	0.0140385
ENSSSCG00000025820	-1.29516	2.75921	14.6829	0.00605888	0.0118204
ENSSSCG00000009886	-1.29557	3.82075	20.8699	0.00237391	0.00540732
ENSSSCG00000012691	-1.29899	2.01578	24.3281	0.00286487	0.00630179
ENSSSCG00000010929	-1.3011	3.08554	12.5932	0.00887483	0.01645
ENSSSCG00000014812	-1.30182	2.34546	20.765	0.00240737	0.00547254
ENSSSCG00000013939	-1.30322	1.74155	18.3852	0.00788756	0.0148797
ENSSSCG00000003217	-1.3075	3.84446	23.2124	0.00175991	0.00422689
ENSSSCG00000010011	-1.30913	1.78444	12.0442	0.00988172	0.0180312
ENSSSCG00000030301	-1.31031	3.91591	20.0305	0.00265955	0.0059444
ENSSSCG00000006523	-1.31057	5.03124	16.9284	0.0041889	0.00866989
ENSSSCG00000023194	-1.31065	3.26016	19.4359	0.00288893	0.00634035
ENSSSCG00000015140	-1.31128	4.92535	21.4424	0.0022013	0.0050892
ENSSSCG00000015260	-1.31378	4.34374	17.3113	0.00394774	0.00825116
ENSSSCG00000025203	-1.31442	5.79393	30.4783	0.000794184	0.00223153
ENSSSCG00000002819	-1.31454	6.36557	27.1514	0.00111876	0.00292919
ENSSSCG00000009782	-1.31512	4.31904	21.8235	0.00209524	0.00487885
ENSSSCG00000026346	-1.3168	4.43802	28.3173	0.000988454	0.0026524
ENSSSCG00000026392	-1.31706	2.03048	19.5106	0.00285873	0.00629501
ENSSSCG00000014558	-1.31964	2.83596	25.3244	0.00137064	0.00345558
ENSSSCG00000011065	-1.31967	3.04664	31.1699	0.000742482	0.00211688
ENSSSCG00000003157	-1.3218	2.27248	16.6457	0.00437916	0.00899881
ENSSSCG00000007733	-1.32209	3.36109	23.4635	0.00170679	0.00411676
ENSSSCG00000016853	-1.32451	1.97144	23.6513	0.00289783	0.00635578
ENSSSCG00000010099	-1.32477	2.85648	19.9229	0.00269928	0.00601541
ENSSSCG00000021530	-1.3252	3.56302	12.9671	0.00826335	0.0154642
ENSSSCG00000014068	-1.32568	4.31034	34.7836	0.000532393	0.00163224
ENSSSCG00000026034	-1.32598	2.24483	27.9585	0.00102639	0.00273445
ENSSSCG00000013938	-1.32632	2.95199	29.6684	0.000860727	0.00237819
ENSSSCG00000026889	-1.32773	3.37608	31.333	0.000730919	0.00209181
ENSSSCG00000001925	-1.32877	4.24495	11.8378	0.0102981	0.0186806
ENSSSCG00000030022	-1.32886	2.72349	12.5676	0.00891871	0.0165043
ENSSSCG00000004435	-1.3294	4.3547	23.7955	0.00163965	0.00398452
ENSSSCG00000000164	-1.32969	2.76024	29.994	0.000833144	0.00231611
ENSSSCG00000007383	-1.3298	4.19816	24.7344	0.00146722	0.00364698
ENSSSCG00000009532	-1.33443	3.26878	31.8196	0.000697766	0.0020156
ENSSSCG00000009611	-1.33515	2.53821	31.4422	0.000723306	0.00207527
ENSSSCG00000027078	-1.33585	4.57143	20.0481	0.00265312	0.00593207
ENSSSCG00000014884	-1.33727	2.15183	26.894	0.00118554	0.00306276
ENSSSCG00000011061	-1.33815	4.38674	32.8717	0.000632403	0.0018697
ENSSSCG00000006277	-1.3383	1.91094	20.358	0.00337785	0.00723809
ENSSSCG00000003412	-1.33834	3.04602	32.3281	0.000665153	0.00194537
ENSSSCG00000029341	-1.34108	4.05311	33.1738	0.000615094	0.001831
ENSSSCG00000001497	-1.34109	2.19664	31.1163	0.000928091	0.00252633
ENSSSCG00000027444	-1.3422	3.33561	28.7854	0.000941613	0.00255291
ENSSSCG00000008733	-1.3433	4.7403	23.7807	0.00164258	0.00398878
ENSSSCG00000014878	-1.34432	3.59873	34.3319	0.000554081	0.00168433
ENSSSCG00000007572	-1.34661	2.96579	31.3631	0.000728812	0.00208666
ENSSSCG00000003895	-1.34818	1.90313	22.9612	0.00323916	0.0069894
ENSSSCG00000003451	-1.34903	2.54733	17.0382	0.00411784	0.00853842
ENSSSCG00000027251	-1.34917	1.64222	20.3959	0.0086424	0.0160453
ENSSSCG00000009622	-1.35055	4.4281	30.3074	0.000807661	0.00225819
ENSSSCG00000008019	-1.35067	4.15203	35.0477	0.000520212	0.00160067
ENSSSCG00000009938	-1.35077	4.86988	28.0107	0.00102075	0.00272294
ENSSSCG00000005615	-1.35178	2.51224	15.8518	0.00497609	0.0100185
ENSSSCG00000008309	-1.35367	6.29061	20.815	0.00239134	0.00544156
ENSSSCG00000025223	-1.35391	4.52218	18.9001	0.00311769	0.00676595
ENSSSCG00000011366	-1.35505	4.9544	25.4387	0.00135287	0.00342602
ENSSSCG00000006358	-1.35572	7.05178	17.0139	0.00413342	0.00856551
ENSSSCG00000017232	-1.35657	5.81165	10.5919	0.013355	0.0233233
ENSSSCG00000003015	-1.35756	4.92095	11.5308	0.0109601	0.019691
ENSSSCG00000025745	-1.35803	4.82517	20.5662	0.00247251	0.00559816
ENSSSCG00000029921	-1.35967	3.06846	20.3307	0.00255258	0.00575644
ENSSSCG00000017066	-1.36003	3.24945	35.2646	0.000510469	0.00157661
ENSSSCG00000024618	-1.3636	2.43921	30.6436	0.000781417	0.00220294
ENSSSCG00000023471	-1.36426	1.43219	13.6595	0.0160182	0.0273487
ENSSSCG00000021313	-1.36444	2.43355	34.6887	0.000536859	0.00164223
ENSSSCG00000007739	-1.36479	4.15336	22.4133	0.00194367	0.004584
ENSSSCG00000010135	-1.36494	2.33102	31.0245	0.000752987	0.00214234
ENSSSCG00000022606	-1.36592	4.82594	8.53411	0.0215079	0.0352434
ENSSSCG00000025303	-1.3673	2.62287	30.9238	0.000760375	0.00215524
ENSSSCG00000012270	-1.36754	2.65363	25.2573	0.00138121	0.00347706
ENSSSCG00000017553	-1.36878	3.22355	29.3457	0.000889214	0.00244004
ENSSSCG00000013177	-1.36949	2.40468	21.5187	0.00217955	0.00505094
ENSSSCG00000006371	-1.37099	4.61824	26.3548	0.0012206	0.00313902
ENSSSCG00000028202	-1.37349	2.64467	21.1891	0.00227561	0.00522192
ENSSSCG00000006690	-1.37448	2.55497	18.735	0.00319286	0.00690483
ENSSSCG00000025822	-1.37516	3.86493	28.8785	0.000932641	0.0025352
ENSSSCG00000030798	-1.3776	3.45467	35.2813	0.000509733	0.00157556
ENSSSCG00000017398	-1.37789	1.75644	21.2079	0.00487278	0.0098472
ENSSSCG00000022373	-1.37935	2.27044	19.5059	0.00286065	0.00629501
ENSSSCG00000006361	-1.37947	3.83075	15.6204	0.0051694	0.0103282
ENSSSCG00000017213	-1.37975	8.36858	28.0189	0.00101987	0.00272166
ENSSSCG00000029576	-1.38171	1.80103	23.7832	0.00401973	0.00838052
ENSSSCG00000003588	-1.38182	3.88614	35.4456	0.000502521	0.00155894
ENSSSCG00000021353	-1.38498	3.13315	26.9111	0.00114829	0.00298811
ENSSSCG00000013008	-1.38542	2.617	21.1998	0.00227242	0.00521988
ENSSSCG00000024978	-1.38588	2.94696	35.2593	0.000510707	0.00157661
ENSSSCG00000012289	-1.3863	2.00516	15.0331	0.00570532	0.0112208
ENSSSCG00000000487	-1.38767	2.44332	29.1896	0.000903433	0.00247108
ENSSSCG00000013908	-1.38849	5.06806	26.5833	0.00119022	0.00307369
ENSSSCG00000023818	-1.38998	4.52868	29.9167	0.000839594	0.00232737
ENSSSCG00000029877	-1.38999	3.64322	32.9359	0.000628675	0.00186111
ENSSSCG00000006467	-1.39034	3.11873	29.2095	0.000901602	0.00246707
ENSSSCG00000029288	-1.39121	1.79957	25.8581	0.00382781	0.00803756
ENSSSCG00000017394	-1.39361	4.59636	13.331	0.00771922	0.0146068
ENSSSCG00000017626	-1.39424	4.74668	28.6888	0.000951047	0.00256926
ENSSSCG00000007795	-1.39462	5.73147	21.0548	0.00231632	0.00529568
ENSSSCG00000023782	-1.39782	2.62568	15.6851	0.00511444	0.0102425
ENSSSCG00000020972	-1.3989	3.77204	17.7489	0.00369344	0.00780606
ENSSSCG00000021069	-1.39954	2.99576	36.8607	0.000445514	0.00141305
ENSSSCG00000008004	-1.40083	3.47563	15.1575	0.005586	0.0110308
ENSSSCG00000016408	-1.40177	5.62332	33.8018	0.000581001	0.00175564
ENSSSCG00000025174	-1.40275	3.31397	25.829	0.00129439	0.00330267
ENSSSCG00000003617	-1.40309	2.37767	26.9434	0.00114426	0.00297991
ENSSSCG00000027414	-1.40361	2.5832	16.495	0.00448514	0.00917685
ENSSSCG00000011250	-1.40936	4.34774	17.3575	0.00391985	0.00819791
ENSSSCG00000000769	-1.40972	6.18618	19.9335	0.00269534	0.00600861
ENSSSCG00000001417	-1.41179	4.56096	17.1758	0.00403101	0.00838988
ENSSSCG00000001571	-1.41187	4.32377	24.8767	0.00144315	0.00360232
ENSSSCG00000028448	-1.41435	4.9514	33.6479	0.00058913	0.00177178
ENSSSCG00000025264	-1.41471	2.51996	22.294	0.00197315	0.00463265
ENSSSCG00000011612	-1.41524	6.77177	20.158	0.00261344	0.00586307
ENSSSCG00000011575	-1.4176	2.82366	23.8666	0.00162571	0.0039563
ENSSSCG00000012518	-1.41807	2.64154	35.2391	0.000511606	0.00157776
ENSSSCG00000021423	-1.41957	2.42151	21.4353	0.00220334	0.00509219
ENSSSCG00000007503	-1.41979	6.9914	27.1046	0.00112444	0.0029418
ENSSSCG00000024453	-1.42087	3.54972	28.3536	0.000984719	0.00264551
ENSSSCG00000006468	-1.4212	3.52661	31.1027	0.000747313	0.00212976
ENSSSCG00000017184	-1.42177	3.62195	18.5937	0.003259	0.00701884
ENSSSCG00000007721	-1.42257	4.77816	36.5321	0.000457985	0.00144518
ENSSSCG00000010035	-1.42353	6.54191	21.4152	0.00220915	0.00510387
ENSSSCG00000011196	-1.42398	5.30779	31.575	0.000714185	0.0020517
ENSSSCG00000011540	-1.42543	1.66134	27.6918	0.00541918	0.0107545
ENSSSCG00000000264	-1.42785	3.11072	15.9871	0.00486726	0.0098402
ENSSSCG00000024346	-1.42966	4.7367	23.6307	0.00167253	0.0040485
ENSSSCG00000024126	-1.42977	8.90594	17.3967	0.00389637	0.00815634
ENSSSCG00000004023	-1.43191	1.74497	28.8389	0.00374314	0.00789392
ENSSSCG00000005666	-1.43286	2.64764	17.1489	0.00404777	0.00842139
ENSSSCG00000011107	-1.43339	2.00798	29.8303	0.00116267	0.00301743
ENSSSCG00000001905	-1.43803	1.85827	13.1775	0.00794302	0.0149761
ENSSSCG00000009400	-1.44018	2.78999	36.9995	0.00044038	0.00140003
ENSSSCG00000028477	-1.44214	9.62641	19.1694	0.00299993	0.00653752
ENSSSCG00000013878	-1.44224	5.40987	13.0152	0.00818873	0.0153711
ENSSSCG00000026784	-1.44265	1.80319	23.174	0.00276632	0.00613865
ENSSSCG00000011551	-1.44354	4.44148	24.4894	0.00150989	0.0037292
ENSSSCG00000022760	-1.4441	4.6275	27.5111	0.00107633	0.0028411
ENSSSCG00000030304	-1.44417	3.95233	32.1091	0.000678952	0.00197627
ENSSSCG00000003851	-1.44662	2.20734	15.5442	0.00523524	0.0104289
ENSSSCG00000005102	-1.44797	3.21388	19.8426	0.00272943	0.00607422
ENSSSCG00000016782	-1.44805	1.60096	12.8846	0.00839351	0.0156604
ENSSSCG00000003566	-1.45272	8.04526	19.7522	0.00276389	0.00613526
ENSSSCG00000024864	-1.4567	3.83331	28.899	0.000930679	0.00253236
ENSSSCG00000027686	-1.45714	7.04771	29.0768	0.00091389	0.00249566
ENSSSCG00000000490	-1.45734	4.88881	31.2399	0.000737493	0.00210619
ENSSSCG00000008120	-1.45893	5.79778	17.6426	0.00375327	0.00791283
ENSSSCG00000010083	-1.45914	3.65106	31.6208	0.000711074	0.00204535
ENSSSCG00000029431	-1.46017	2.82955	34.5111	0.000545343	0.00166145
ENSSSCG00000016193	-1.46064	3.61993	33.5998	0.000591695	0.00177718
ENSSSCG00000004077	-1.46139	4.68708	25.5359	0.001338	0.0033947
ENSSSCG00000020706	-1.46409	4.74055	26.1823	0.0012442	0.00319487
ENSSSCG00000029145	-1.46439	2.17089	26.6784	0.00117787	0.0030464
ENSSSCG00000029586	-1.46439	4.37447	16.8635	0.00423165	0.00873976
ENSSSCG00000002022	-1.46461	1.67114	18.2342	0.00418098	0.00865615
ENSSSCG00000006717	-1.4651	5.50952	19.564	0.00283742	0.00626004
ENSSSCG00000005338	-1.46511	1.82746	31.1924	0.00219197	0.0050728
ENSSSCG00000015428	-1.46602	2.74666	39.1975	0.000368265	0.00122069
ENSSSCG00000025971	-1.46764	5.6663	7.20531	0.0304156	0.0476567
ENSSSCG00000015602	-1.46776	3.13748	26.9967	0.00113766	0.00296384
ENSSSCG00000030677	-1.47259	3.04754	37.7585	0.000413589	0.00133231
ENSSSCG00000009328	-1.47666	1.96013	20.741	0.00241512	0.00548283
ERCC-00003	-1.48091	4.43426	18.6511	0.00323194	0.00697825
ENSSSCG00000030563	-1.48245	7.15796	37.2823	0.000430143	0.00137585
ENSSSCG00000023604	-1.48605	4.87372	37.699	0.000415612	0.00133755
ENSSSCG00000028492	-1.48839	4.06733	41.4284	0.0003098	0.00107325
ENSSSCG00000015491	-1.48951	2.07816	18.2715	0.00341654	0.00730719
ENSSSCG00000007205	-1.48955	3.70839	26.8373	0.00115757	0.00300763
ENSSSCG00000009866	-1.49095	1.63622	27.9404	0.00420827	0.00869674
ENSSSCG00000016876	-1.49339	2.247	29.2189	0.000900744	0.00246571
ENSSSCG00000021953	-1.49343	3.92064	23.9334	0.00161275	0.00392899
ENSSSCG00000028346	-1.49423	4.68255	20.3218	0.00255569	0.00575776
ENSSSCG00000024907	-1.49439	4.17502	33.7525	0.000583586	0.00175982
ENSSSCG00000003861	-1.49631	2.84168	24.9308	0.00143414	0.00358377
ENSSSCG00000001658	-1.49671	6.69679	24.7575	0.00146329	0.00363921
ENSSSCG00000012654	-1.49771	4.58784	37.4816	0.000423115	0.0013572
ENSSSCG00000029828	-1.50003	2.77604	19.4882	0.00286776	0.00630609
ENSSSCG00000029150	-1.50109	4.38174	42.3742	0.000288608	0.00101905
ENSSSCG00000005880	-1.50333	5.4404	28.3649	0.000983558	0.00264343
ENSSSCG00000023315	-1.50457	3.55449	24.1854	0.00156507	0.00383619
ENSSSCG00000012314	-1.50854	1.77548	26.2758	0.00208608	0.00486252
ENSSSCG00000026731	-1.50941	1.94421	30.8528	0.000934376	0.00253734
ENSSSCG00000015065	-1.51192	3.39355	34.6432	0.000539016	0.00164734
ENSSSCG00000027800	-1.51193	6.53417	40.7197	0.000326998	0.00111689
ENSSSCG00000022635	-1.51222	6.57388	27.5659	0.00107005	0.00283001
ENSSSCG00000004408	-1.51231	3.12258	27.1198	0.00112259	0.0029381
ENSSSCG00000010495	-1.51359	6.16024	39.9277	0.000347686	0.00117223
ENSSSCG00000029360	-1.51428	8.94405	23.2858	0.00174416	0.00419202
ENSSSCG00000028585	-1.51493	2.67104	41.3248	0.000312241	0.00107895
ENSSSCG00000000369	-1.51529	3.79232	42.8234	0.00027919	0.000995101
ENSSSCG00000027455	-1.51562	2.68952	40.8307	0.000324225	0.00110853
ERCC-00074	-1.5165	7.06936	21.8272	0.00209426	0.00487824
ENSSSCG00000016539	-1.51834	7.36763	23.4921	0.00170087	0.00410685
ENSSSCG00000009944	-1.51857	3.59688	21.27	0.00225155	0.00518758
ENSSSCG00000015779	-1.51889	2.8081	38.7457	0.00038178	0.00125061
ENSSSCG00000029226	-1.51893	6.58373	25.3544	0.00136595	0.00344759
ENSSSCG00000024293	-1.52021	2.0572	33.4955	0.00059732	0.00178933
ENSSSCG00000001379	-1.52077	9.44458	20.7976	0.00239692	0.00545242
ENSSSCG00000005174	-1.52348	7.11016	21.2445	0.00225911	0.00519984
ENSSSCG00000017209	-1.52433	2.5262	21.9079	0.00207264	0.00483617
ENSSSCG00000029457	-1.52548	4.79706	29.0857	0.000913056	0.00249539
ENSSSCG00000009934	-1.5259	2.81588	29.9516	0.000836677	0.00232308
ENSSSCG00000011352	-1.52722	2.52485	36.2051	0.000470838	0.00147956
ENSSSCG00000026771	-1.52768	2.60334	39.3086	0.000365034	0.00121505
ENSSSCG00000005442	-1.52799	3.36543	39.2392	0.000367048	0.00121758
ENSSSCG00000000887	-1.52805	2.62947	38.969	0.000375023	0.0012344
ENSSSCG00000004556	-1.52814	2.71324	20.4063	0.0025265	0.00570331
ENSSSCG00000011367	-1.52912	3.83757	28.5607	0.000963738	0.00259427
ENSSSCG00000022359	-1.52957	4.2251	45.0944	0.00023715	0.000880993
ENSSSCG00000023998	-1.53029	6.28006	24.0441	0.00159159	0.00389138
ENSSSCG00000022732	-1.53046	3.91714	12.9982	0.00821494	0.0154076
ENSSSCG00000022919	-1.53124	4.45017	44.904	0.000240349	0.000886411
ENSSSCG00000024655	-1.53182	6.38473	22.3884	0.00194977	0.00459361
ENSSSCG00000027687	-1.53297	2.88819	32.7748	0.000638086	0.00188323
ENSSSCG00000017082	-1.53386	5.30737	10.6655	0.0131444	0.0230086
ENSSSCG00000011216	-1.5346	2.64313	38.1619	0.000400197	0.00129654
ENSSSCG00000017519	-1.5359	2.44448	38.5563	0.000387632	0.00126488
ENSSSCG00000008877	-1.53622	5.00601	41.5389	0.000307222	0.00106732
ENSSSCG00000012322	-1.53955	2.2678	33.5386	0.000594985	0.00178469
ENSSSCG00000016430	-1.53994	3.63494	39.1248	0.000370397	0.00122451
ENSSSCG00000016215	-1.54064	4.59326	14.2922	0.00648732	0.0125532
ENSSSCG00000026894	-1.5421	3.18228	41.5648	0.000306624	0.00106659
ENSSSCG00000001898	-1.54222	1.53576	25.8676	0.00487673	0.00985055
ENSSSCG00000015077	-1.54378	1.90172	35.2167	0.000923358	0.00251546
ENSSSCG00000012063	-1.54422	2.2049	16.7793	0.0042879	0.00883445
ENSSSCG00000008125	-1.54563	4.23952	42.3084	0.000290019	0.00102191
ENSSSCG00000021061	-1.54604	4.70813	39.8047	0.000351046	0.00118239
ENSSSCG00000028892	-1.54628	2.12255	38.0214	0.000404798	0.00130771
ENSSSCG00000017418	-1.5466	2.42722	27.2261	0.00110977	0.0029124
ENSSSCG00000023761	-1.5469	4.32607	33.4546	0.000599542	0.0017944
ENSSSCG00000011783	-1.54821	4.09919	28.7768	0.000942453	0.00255303
ENSSSCG00000005012	-1.54911	4.28158	28.3091	0.0009893	0.00265362
ENSSSCG00000009186	-1.54934	3.32928	31.3959	0.000726524	0.00208187
ERCC-00043	-1.55048	3.01418	35.1729	0.000514559	0.00158546
ENSSSCG00000013011	-1.55099	2.51582	27.7176	0.0010529	0.00279225
ENSSSCG00000006520	-1.5511	5.27933	16.9045	0.00420461	0.00869446
ENSSSCG00000030435	-1.55155	2.13135	35.2579	0.000510768	0.00157661
ENSSSCG00000029594	-1.55375	2.07983	36.8716	0.000445109	0.00141242
ENSSSCG00000004004	-1.55425	2.99811	24.9353	0.00143339	0.00358321
ENSSSCG00000027550	-1.559	2.57993	26.9993	0.00113735	0.00296384
ENSSSCG00000007160	-1.55999	5.54077	30.4164	0.000799028	0.00224236
ENSSSCG00000015613	-1.56014	3.77684	26.2367	0.0012367	0.00317802
ENSSSCG00000017335	-1.56428	3.18612	24.8492	0.00144777	0.00361119
ENSSSCG00000030835	-1.56495	2.18147	30.6288	0.000782551	0.00220522
ENSSSCG00000029059	-1.56741	4.65829	40.938	0.000321571	0.00110223
ENSSSCG00000030045	-1.56779	5.0376	28.2953	0.000990727	0.0026564
ENSSSCG00000003177	-1.56831	2.26446	27.0063	0.00113648	0.00296338
ENSSSCG00000025135	-1.57235	2.95251	26.5514	0.0011944	0.00308096
ENSSSCG00000010220	-1.57409	2.83083	27.1606	0.00111765	0.00292742
ENSSSCG00000029538	-1.57581	4.3536	40.7828	0.000325417	0.00111205
ENSSSCG00000004535	-1.57857	1.88068	25.828	0.00129453	0.00330267
ENSSSCG00000010133	-1.57985	1.68182	18.5779	0.0032665	0.00703117
ENSSSCG00000029509	-1.58202	4.5923	38.8522	0.000378535	0.00124355
ENSSSCG00000029460	-1.58841	1.72722	23.2059	0.00176129	0.00422872
ENSSSCG00000005103	-1.59261	1.98958	32.1414	0.000676898	0.00197124
ENSSSCG00000013349	-1.59353	4.26278	49.3183	0.000178305	0.000712484
ENSSSCG00000017693	-1.59435	4.51381	28.6429	0.000955573	0.00257739
ENSSSCG00000010026	-1.5945	1.94214	22.3298	0.00196425	0.00461972
ENSSSCG00000003106	-1.5994	5.3725	22.7737	0.00185789	0.00441695
ENSSSCG00000012527	-1.6028	8.50283	10.9329	0.0124139	0.0219395
ENSSSCG00000010032	-1.60339	3.81545	18.3915	0.00335676	0.00720199
ENSSSCG00000026931	-1.60398	5.24377	22.3794	0.00195198	0.00459723
ENSSSCG00000006369	-1.60476	6.12788	23.5095	0.00169726	0.00410106
ENSSSCG00000023140	-1.60685	3.62586	22.3089	0.00196944	0.00462552
ENSSSCG00000014376	-1.60914	2.95236	35.8469	0.000485454	0.00151221
ENSSSCG00000021898	-1.61019	4.12888	43.6587	0.000262697	0.000951769
ENSSSCG00000026847	-1.61079	1.55109	32.7516	0.00323037	0.0069771
ENSSSCG00000009897	-1.61176	1.71651	26.504	0.00150179	0.00371459
ENSSSCG00000025311	-1.61222	8.71569	27.0847	0.00112686	0.00294587
ENSSSCG00000026953	-1.61229	5.15442	39.5091	0.000359296	0.00120126
ENSSSCG00000020856	-1.61411	4.15992	33.4686	0.00059878	0.00179291
ENSSSCG00000009101	-1.61627	2.33788	45.6498	0.000228122	0.00085398
ENSSSCG00000004123	-1.61633	2.03796	41.1257	0.000317001	0.00109041
ENSSSCG00000002879	-1.61718	2.77592	31.9548	0.000688903	0.00199361
ENSSSCG00000029420	-1.61918	2.1671	41.3036	0.000312744	0.00107959
ENSSSCG00000022284	-1.61958	4.71864	42.0673	0.000295275	0.00103512
ENSSSCG00000010311	-1.61988	2.6483	43.5885	0.000264036	0.000953892
ENSSSCG00000007165	-1.62133	6.40685	25.9346	0.00127912	0.00327094
ENSSSCG00000009015	-1.62149	1.83947	29.664	0.000861103	0.00237827
ENSSSCG00000007788	-1.62177	3.5639	24.2808	0.00154748	0.00380269
ENSSSCG00000017817	-1.62245	2.77137	30.6966	0.000777378	0.00219337
ENSSSCG00000002910	-1.62302	4.40961	19.2516	0.0029651	0.00647304
ENSSSCG00000024544	-1.6241	2.1679	16.0846	0.00479081	0.00971744
ENSSSCG00000013589	-1.62419	1.43947	13.8373	0.00703617	0.0134908
ENSSSCG00000004708	-1.62502	1.81555	33.4709	0.000847121	0.00234633
ENSSSCG00000015227	-1.62794	5.1759	27.0655	0.00112921	0.00294974
ENSSSCG00000010519	-1.63001	4.79909	15.4732	0.00529749	0.0105376
ENSSSCG00000006310	-1.63154	3.0464	27.1645	0.00111718	0.00292742
ENSSSCG00000013267	-1.6318	3.95912	18.3619	0.0033714	0.00722884
ENSSSCG00000009974	-1.63198	4.48858	46.0762	0.000221487	0.000835431
ENSSSCG00000017803	-1.63218	5.70781	24.3129	0.00154161	0.00379237
ENSSSCG00000022773	-1.63277	2.18842	23.6418	0.00167031	0.00404456
ENSSSCG00000011465	-1.63299	1.65462	29.73	0.00179134	0.00428271
ENSSSCG00000022778	-1.6334	2.36918	29.9248	0.000838914	0.00232737
ENSSSCG00000007982	-1.63619	2.19091	33.008	0.000624519	0.00185203
ENSSSCG00000022098	-1.63747	3.29232	30.8608	0.000765036	0.00216574
ENSSSCG00000021861	-1.64003	2.87603	18.9028	0.00311651	0.00676554
ENSSSCG00000013405	-1.64165	7.94587	38.5311	0.00038842	0.00126684
ENSSSCG00000017893	-1.64335	4.63108	25.8253	0.00129493	0.00330267
ENSSSCG00000002873	-1.64412	4.44027	33.6008	0.000591644	0.00177718
ENSSSCG00000022999	-1.64509	3.15063	41.3552	0.000311522	0.00107702
ENSSSCG00000010690	-1.6473	3.18486	41.5416	0.000307161	0.00106732
ENSSSCG00000013670	-1.64988	4.02054	31.6711	0.000707677	0.00203903
ENSSSCG00000000377	-1.65517	6.05034	47.3766	0.000202715	0.000783764
ENSSSCG00000016435	-1.65711	1.98284	22.6245	0.00189279	0.00447956
ENSSSCG00000010085	-1.65758	5.50398	20.922	0.00235748	0.00537711
ENSSSCG00000006644	-1.65806	4.98069	28.0659	0.00101484	0.00271036
ENSSSCG00000027043	-1.6598	5.48822	26.9341	0.00114543	0.00298181
ENSSSCG00000024144	-1.66036	7.60526	19.2067	0.00298407	0.00650714
ENSSSCG00000024576	-1.66121	2.34122	27.5135	0.00107605	0.0028411
ENSSSCG00000010526	-1.66241	6.58893	18.294	0.00340522	0.00728527
ENSSSCG00000007312	-1.66252	6.77802	36.024	0.000478156	0.00149633
ENSSSCG00000025766	-1.6654	1.74858	19.4404	0.0028871	0.00633838
ENSSSCG00000025831	-1.66792	4.90402	33.2789	0.000609211	0.00181614
ENSSSCG00000008143	-1.66798	4.4238	51.2823	0.000157305	0.000649547
ENSSSCG00000025973	-1.66803	4.78828	49.2441	0.000179166	0.000713994
ENSSSCG00000018008	-1.66913	2.83289	46.0091	0.000222515	0.000838844
ENSSSCG00000009617	-1.67312	1.83566	13.2706	0.00780635	0.0147475
ENSSSCG00000022102	-1.67331	4.35473	15.8898	0.00494524	0.00996526
ENSSSCG00000013629	-1.68683	1.897	36.7616	0.000449231	0.00142218
ENSSSCG00000025679	-1.68858	7.29338	13.9518	0.00689264	0.0132417
ENSSSCG00000011010	-1.68886	3.09925	46.3743	0.000216993	0.000823049
ENSSSCG00000010741	-1.68943	2.06518	45.2552	0.00023449	0.000872852
ENSSSCG00000016214	-1.69275	3.88151	17.846	0.00363987	0.00770482
ENSSSCG00000017471	-1.69371	4.81502	45.9751	0.000223037	0.00083988
ENSSSCG00000007315	-1.69408	4.40291	26.336	0.00122315	0.00314439
ENSSSCG00000017430	-1.69506	8.33726	45.9453	0.000223498	0.000841148
ENSSSCG00000001892	-1.6957	2.5078	29.0694	0.000914578	0.00249654
ENSSSCG00000008842	-1.69601	3.48222	35.8184	0.000486641	0.00151521
ENSSSCG00000024640	-1.69749	2.13295	37.164	0.000434386	0.00138616
ENSSSCG00000013427	-1.69851	4.83637	43.6516	0.000262832	0.000951769
ENSSSCG00000007351	-1.69886	2.67534	33.7838	0.000581942	0.00175564
ENSSSCG00000008238	-1.69937	2.8975	33.5201	0.000595988	0.00178671
ENSSSCG00000006783	-1.6994	2.77947	49.9845	0.000170801	0.000690213
ENSSSCG00000027165	-1.70034	2.08416	30.4085	0.000799649	0.00224318
ENSSSCG00000022774	-1.7042	2.76468	25.1901	0.00139189	0.00349792
ENSSSCG00000014393	-1.70475	2.99748	31.4077	0.000725705	0.0020804
ENSSSCG00000002013	-1.70627	5.56662	30.3543	0.00080393	0.00225333
ENSSSCG00000016928	-1.70831	2.39144	47.627	0.000199338	0.000773787
ENSSSCG00000029746	-1.71192	7.00356	38.1799	0.00039961	0.00129588
ENSSSCG00000028914	-1.71488	2.96591	30.5641	0.000787526	0.00221741
ENSSSCG00000010189	-1.71492	3.77713	38.9834	0.000374591	0.0012344
ENSSSCG00000010874	-1.71768	5.48807	51.0495	0.000159623	0.000656127
ENSSSCG00000013373	-1.71915	3.84342	32.9821	0.000626007	0.00185482
ENSSSCG00000027052	-1.7192	1.87849	42.0858	0.000317538	0.0010906
ENSSSCG00000023110	-1.72734	6.82886	23.03	0.0017998	0.00429992
ENSSSCG00000018014	-1.72941	1.73083	31.0906	0.000748183	0.00213046
ENSSSCG00000006084	-1.73328	4.47514	54.7894	0.000127066	0.000555415
ENSSSCG00000011402	-1.73358	2.83101	23.1214	0.00177966	0.00426294
ENSSSCG00000013509	-1.73459	2.14747	36.0022	0.000479045	0.00149842
ENSSSCG00000003460	-1.73515	1.93329	33.7861	0.000581822	0.00175564
ENSSSCG00000009775	-1.73519	6.43645	22.7409	0.00186548	0.00443035
ENSSSCG00000029519	-1.73529	6.09659	29.897	0.000841241	0.00233099
ENSSSCG00000030888	-1.73566	2.84403	22.1418	0.00201164	0.00471001
ENSSSCG00000022394	-1.73767	2.90319	51.5118	0.000155062	0.000643834
ENSSSCG00000008016	-1.73838	4.53916	27.8145	0.00104213	0.00277019
ENSSSCG00000010027	-1.7417	1.79009	40.3951	0.000454981	0.00143704
ENSSSCG00000007345	-1.74183	1.88329	36.7478	0.000449749	0.00142316
ENSSSCG00000002285	-1.74367	3.25084	50.8101	0.000162053	0.000664338
ENSSSCG00000003109	-1.74401	2.42403	42.9724	0.000276153	0.00098842
ENSSSCG00000025394	-1.74578	4.52967	36.0593	0.000476718	0.0014932
ENSSSCG00000025830	-1.74786	5.19923	42.6215	0.000283374	0.00100579
ENSSSCG00000006481	-1.74823	5.00457	54.4902	0.000129339	0.000562094
ENSSSCG00000010794	-1.75118	2.27719	49.525	0.000175932	0.000705078
ENSSSCG00000012307	-1.75191	2.66816	39.3986	0.000362446	0.00120881
ENSSSCG00000022507	-1.75337	4.43671	57.508	0.000108581	0.000497657
ENSSSCG00000017758	-1.75455	2.60189	37.7198	0.000414904	0.00133591
ENSSSCG00000024599	-1.75511	5.91512	53.9691	0.000133422	0.000575061
ENSSSCG00000005286	-1.75636	3.30908	40.6999	0.000327495	0.00111746
ENSSSCG00000008225	-1.757	4.79496	40.9498	0.000321283	0.0011018
ENSSSCG00000028239	-1.75765	2.15055	42.2446	0.000291398	0.00102464
ENSSSCG00000000466	-1.75781	4.39038	53.6269	0.000136195	0.000583702
ENSSSCG00000022602	-1.75853	3.40904	30.9817	0.000756115	0.00214765
ENSSSCG00000021371	-1.76164	2.30255	44.5118	0.000247117	0.000906451
ENSSSCG00000027287	-1.76233	2.65926	46.5096	0.000214993	0.000816828
ENSSSCG00000027205	-1.76276	4.3874	28.7734	0.000942783	0.00255303
ENSSSCG00000003013	-1.76715	3.77803	30.8648	0.000764741	0.00216574
ENSSSCG00000010341	-1.76881	2.61627	20.1501	0.00261627	0.00586503
ENSSSCG00000006652	-1.7697	4.93483	52.8582	0.000142693	0.000604016
ENSSSCG00000020690	-1.77032	2.66838	45.7582	0.000226412	0.000849764
ENSSSCG00000000891	-1.77249	6.28357	52.6545	0.000144481	0.000609962
ENSSSCG00000017250	-1.77356	2.55555	13.1581	0.00797186	0.0150221
ENSSSCG00000017104	-1.77407	2.83861	49.1525	0.000180237	0.000716837
ENSSSCG00000016635	-1.77483	2.87728	37.1783	0.000433871	0.00138582
ENSSSCG00000027739	-1.77585	6.65179	39.651	0.000355307	0.0011926
ENSSSCG00000029637	-1.77622	1.48231	33.7104	0.00194205	0.00458178
ENSSSCG00000008098	-1.77722	2.78129	45.5676	0.00022943	0.000857304
ENSSSCG00000017429	-1.77723	2.44762	54.8643	0.000126505	0.000553319
ENSSSCG00000005300	-1.77777	6.32919	35.3331	0.000507444	0.00157063
ENSSSCG00000024622	-1.77817	3.38962	42.6773	0.000282208	0.00100323
ENSSSCG00000029403	-1.77905	2.63551	25.1285	0.00140178	0.00351712
ENSSSCG00000021718	-1.77984	3.89364	50.4787	0.000165494	0.000674557
ENSSSCG00000013656	-1.77999	4.84032	27.0714	0.00112848	0.00294898
ENSSSCG00000011843	-1.78099	2.30467	50.6582	0.000163618	0.000669545
ENSSSCG00000014830	-1.78309	8.8902	39.2741	0.000366033	0.00121656
ENSSSCG00000016572	-1.78358	3.69124	39.4337	0.000361442	0.00120648
ENSSSCG00000008127	-1.7842	3.16712	34.3021	0.000555554	0.00168726
ENSSSCG00000008753	-1.78558	2.59757	42.7848	0.000279983	0.000996881
ENSSSCG00000029688	-1.78773	3.15021	17.5915	0.00378243	0.00795703
ENSSSCG00000008386	-1.78878	2.92196	51.8611	0.000151726	0.000633854
ENSSSCG00000022915	-1.79206	4.4759	45.0651	0.00023764	0.000881199
ENSSSCG00000017566	-1.79216	3.95027	27.2808	0.00110326	0.00289979
ENSSSCG00000017776	-1.79377	4.50793	21.2229	0.00226553	0.00520934
ENSSSCG00000004711	-1.7943	2.67737	34.5854	0.000541774	0.0016528
ENSSSCG00000013291	-1.7983	2.55639	44.1708	0.000253199	0.000925266
ENSSSCG00000001053	-1.79887	3.17763	51.2966	0.000157164	0.000649547
ENSSSCG00000003334	-1.80267	2.73716	56.5504	0.000114674	0.000517556
ENSSSCG00000027349	-1.80338	2.57542	30.2718	0.000810507	0.00226429
ENSSSCG00000013539	-1.81084	3.91938	49.279	0.000178761	0.000713888
ENSSSCG00000010878	-1.81204	1.55831	36.5803	0.00109312	0.00287759
ENSSSCG00000010064	-1.81222	4.16844	31.7794	0.000700434	0.00202018
ENSSSCG00000005662	-1.81272	4.42552	33.3656	0.000604415	0.0018066
ENSSSCG00000022164	-1.81276	1.83297	30.2516	0.000812126	0.00226788
ENSSSCG00000013758	-1.81347	1.86825	41.1054	0.000317491	0.0010906
ENSSSCG00000014188	-1.81657	1.33868	12.0007	0.00996768	0.0181539
ENSSSCG00000027971	-1.81667	6.32712	28.9375	0.00092701	0.00252439
ENSSSCG00000013233	-1.81794	2.58686	45.3964	0.000232186	0.000866573
ENSSSCG00000003898	-1.81834	2.66965	41.3575	0.000311467	0.00107702
ENSSSCG00000027976	-1.81838	7.94675	34.7731	0.000532882	0.001633
ENSSSCG00000029991	-1.81943	1.84461	46.425	0.000216241	0.000820654
ENSSSCG00000025372	-1.81992	2.02531	27.0848	0.00112684	0.00294587
ENSSSCG00000007580	-1.82026	2.10803	39.5251	0.000358843	0.00120091
ENSSSCG00000030546	-1.82186	3.1184	17.0522	0.00410894	0.00852778
ENSSSCG00000030174	-1.82396	5.76904	35.9351	0.000481802	0.00150566
ENSSSCG00000014833	-1.824	5.06997	39.0618	0.000372258	0.00122784
ENSSSCG00000022358	-1.82472	3.45904	55.0068	0.000125447	0.000549749
ENSSSCG00000017397	-1.82817	5.45219	32.9292	0.000629059	0.00186136
ENSSSCG00000003918	-1.83335	3.76118	37.3181	0.000428872	0.00137243
ENSSSCG00000024216	-1.83656	2.48976	52.4518	0.00014629	0.000616067
ENSSSCG00000022474	-1.83705	1.76208	17.0404	0.00411646	0.00853816
ENSSSCG00000002282	-1.83722	3.10558	18.2082	0.00344865	0.00737122
ENSSSCG00000014557	-1.83905	1.65603	21.5779	0.00216283	0.005021
ENSSSCG00000001398	-1.84313	3.92705	46.4641	0.000215663	0.000818917
ENSSSCG00000003363	-1.84443	4.3612	29.4383	0.000880916	0.00242118
ENSSSCG00000028025	-1.84515	4.07959	46.7347	0.000211717	0.000806637
ENSSSCG00000009814	-1.84547	3.09131	48.1676	0.000192286	0.000752862
ENSSSCG00000014624	-1.84556	5.42975	16.4645	0.00450696	0.00921317
ENSSSCG00000009960	-1.84656	3.17023	45.374	0.000232549	0.000867051
ENSSSCG00000006928	-1.85102	3.73934	60.7564	9.07588e-05	0.000441264
ENSSSCG00000001692	-1.85303	2.66669	28.192	0.0010015	0.00267788
ENSSSCG00000011604	-1.85804	5.34657	59.2375	9.8586e-05	0.00046534
ENSSSCG00000005720	-1.86002	3.35469	27.9558	0.00102667	0.00273445
ENSSSCG00000011518	-1.8627	3.0961	59.5177	9.70791e-05	0.000462014
ENSSSCG00000011624	-1.86353	4.70386	31.2897	0.00073397	0.0020979
ENSSSCG00000006296	-1.86523	2.09383	50.4247	0.000166064	0.000676293
ENSSSCG00000014015	-1.86588	3.16585	56.7814	0.000113165	0.00051279
ENSSSCG00000022996	-1.86716	1.52577	24.3456	0.00153567	0.0037805
ENSSSCG00000017695	-1.86752	7.60843	47.3534	0.000203032	0.000784542
ENSSSCG00000028266	-1.86938	2.47779	21.1278	0.00229409	0.00525723
ENSSSCG00000005314	-1.86968	3.9472	48.443	0.000188815	0.000743125
ENSSSCG00000014970	-1.87112	3.96725	56.6832	0.000113803	0.000514652
ENSSSCG00000013013	-1.87171	6.59342	24.7921	0.00145741	0.00362858
ENSSSCG00000012271	-1.87233	3.05168	49.4612	0.00017666	0.000707576
ENSSSCG00000023043	-1.873	2.18434	37.9914	0.000405787	0.00130965
ENSSSCG00000010497	-1.87527	4.35962	62.5013	8.27188e-05	0.000413108
ENSSSCG00000000010	-1.87926	3.5255	22.4384	0.00193752	0.00457427
ENSSSCG00000014224	-1.87954	2.74546	31.9982	0.000686086	0.00199003
ENSSSCG00000005773	-1.88045	3.77169	49.9934	0.000170704	0.000690213
ENSSSCG00000002769	-1.88119	2.94384	46.312	0.000217924	0.000825197
ENSSSCG00000008902	-1.88233	3.37536	60.8561	9.0273e-05	0.000440472
ENSSSCG00000022313	-1.88515	2.29666	19.2505	0.00296558	0.00647304
ENSSSCG00000000810	-1.88546	2.59584	48.7515	0.000185023	0.000732015
ENSSSCG00000011181	-1.88793	2.10706	8.18098	0.0254343	0.0407153
ENSSSCG00000003359	-1.88815	3.04882	29.0427	0.00091708	0.00250237
ENSSSCG00000025363	-1.8915	3.8731	31.7778	0.000700539	0.00202018
ENSSSCG00000015961	-1.89174	3.84805	62.2222	8.3942e-05	0.000417071
ENSSSCG00000014023	-1.89298	3.44031	61.276	8.82642e-05	0.000432227
ENSSSCG00000016349	-1.89383	2.01521	33.2412	0.000611315	0.00182162
ENSSSCG00000015826	-1.89747	5.27084	39.2683	0.000366202	0.00121656
ENSSSCG00000010131	-1.89782	2.14396	21.3172	0.00223763	0.00515741
ENSSSCG00000026775	-1.90098	3.86396	25.7793	0.00130165	0.00331667
ENSSSCG00000010973	-1.90221	4.23249	33.655	0.000588749	0.00177146
ENSSSCG00000006771	-1.90256	4.01369	65.6838	7.02582e-05	0.000366215
ENSSSCG00000027110	-1.90515	4.81275	56.1232	0.000117534	0.000526089
ENSSSCG00000023354	-1.90539	3.29925	32.1004	0.000679512	0.00197631
ENSSSCG00000000966	-1.90572	3.7302	35.3709	0.000505781	0.00156762
ENSSSCG00000002807	-1.91201	3.26382	23.0904	0.00178648	0.0042756
ENSSSCG00000001651	-1.91246	3.77037	23.0393	0.00179775	0.00429652
ENSSSCG00000007514	-1.91497	2.17042	47.017	0.000207697	0.000796342
ENSSSCG00000021377	-1.91544	3.25102	55.5816	0.00012129	0.000537774
ENSSSCG00000003155	-1.91712	1.81841	35.9504	0.00048117	0.00150437
ENSSSCG00000002460	-1.91842	2.79936	44.0976	0.00025453	0.000929629
ENSSSCG00000007546	-1.92233	3.92031	29.6092	0.00086586	0.00238791
ENSSSCG00000004142	-1.9226	3.8979	25.0252	0.00141857	0.00355139
ENSSSCG00000028920	-1.92355	5.67453	26.4484	0.00120805	0.00311144
ENSSSCG00000021252	-1.9251	1.79703	50.4745	0.000165538	0.000674557
ENSSSCG00000005320	-1.92561	1.9952	31.6579	0.000708569	0.00203987
ENSSSCG00000010134	-1.92942	3.32638	24.9374	0.00143303	0.00358321
ENSSSCG00000008464	-1.93336	6.74149	58.0236	0.000105471	0.00048812
ENSSSCG00000024683	-1.93562	3.04489	58.8306	0.000100828	0.000473294
ENSSSCG00000003922	-1.93563	5.64293	42.5986	0.000283853	0.0010061
ENSSSCG00000012116	-1.93597	4.16559	53.0224	0.000141272	0.000599392
ENSSSCG00000013919	-1.93921	1.83284	45.0663	0.000237618	0.000881199
ENSSSCG00000017905	-1.94106	6.22847	24.9202	0.0014359	0.00358686
ENSSSCG00000023109	-1.9411	5.18992	58.2472	0.000104158	0.000483581
ENSSSCG00000029139	-1.94569	5.857	46.1773	0.000219949	0.000830553
ENSSSCG00000026876	-1.94689	5.14204	25.3316	0.0013695	0.00345527
ENSSSCG00000012913	-1.94721	4.03816	27.3185	0.00109879	0.00289028
ENSSSCG00000018049	-1.94782	2.7544	53.8244	0.000134585	0.000578973
ENSSSCG00000003138	-1.94861	2.40048	35.5628	0.00049746	0.00154465
ENSSSCG00000023639	-1.95118	3.13525	35.4695	0.000501482	0.00155643
ENSSSCG00000002802	-1.95198	3.08471	62.2463	8.38355e-05	0.000417071
ENSSSCG00000007307	-1.95399	4.066	40.6487	0.000328785	0.00112074
ENSSSCG00000026985	-1.95698	1.52156	22.8656	0.00183678	0.00437443
ENSSSCG00000005711	-1.95833	3.7912	50.1481	0.00016902	0.00068546
ENSSSCG00000002868	-1.95959	5.18569	26.5535	0.00119413	0.00308096
ENSSSCG00000000743	-1.96039	5.12472	43.467	0.000266371	0.000960009
ENSSSCG00000003340	-1.96187	2.1845	21.2027	0.00227155	0.00521966
ENSSSCG00000004977	-1.96236	2.65021	62.3607	8.33323e-05	0.000415561
ENSSSCG00000029876	-1.96301	4.5401	70.3571	5.59831e-05	0.000321034
ENSSSCG00000010331	-1.9644	3.39249	43.6155	0.00026352	0.00095375
ENSSSCG00000021418	-1.96495	2.11716	53.6262	0.0001362	0.000583702
ENSSSCG00000010739	-1.96503	3.54944	62.7627	8.15939e-05	0.000408993
ENSSSCG00000026700	-1.96604	3.34776	55.1713	0.000124239	0.000546431
ENSSSCG00000001410	-1.96647	3.70691	36.2585	0.000468709	0.00147423
ENSSSCG00000002545	-1.96667	1.93391	25.4453	0.00135185	0.00342472
ENSSSCG00000003070	-1.97008	1.57922	43.4232	0.000418446	0.00134413
ENSSSCG00000011350	-1.97277	4.35837	51.4524	0.000155639	0.000644976
ENSSSCG00000008175	-1.97327	2.54262	51.7101	0.000153157	0.000637871
ENSSSCG00000005217	-1.97431	4.76199	59.5075	9.71337e-05	0.000462014
ENSSSCG00000021005	-1.97794	5.89128	56.7107	0.000113624	0.000514184
ENSSSCG00000006689	-1.9781	2.19165	36.466	0.000460546	0.00145192
ENSSSCG00000006628	-1.98044	5.23529	24.158	0.00157017	0.0038473
ENSSSCG00000026851	-1.98229	1.75468	34.7047	0.000536102	0.00164139
ENSSSCG00000024505	-1.98418	3.30965	57.531	0.00010844	0.000497417
ENSSSCG00000010799	-1.98612	3.34319	46.3168	0.000217852	0.000825197
ENSSSCG00000005849	-1.98687	3.32049	32.0807	0.000680768	0.00197885
ENSSSCG00000026038	-1.98751	2.0089	30.3397	0.000805091	0.00225419
ENSSSCG00000013001	-1.98919	5.36845	30.7908	0.000770269	0.00217874
ENSSSCG00000005678	-1.98955	3.75526	24.8349	0.00145018	0.00361455
ENSSSCG00000009962	-1.98972	3.58268	38.337	0.000394555	0.00128438
ENSSSCG00000007187	-1.99645	5.87152	41.4735	0.000308745	0.0010703
ENSSSCG00000008774	-1.99834	2.16701	48.9679	0.000182421	0.000723403
ENSSSCG00000005024	-2.00035	2.79408	40.701	0.000327468	0.00111746
ENSSSCG00000004420	-2.001	2.16666	33.0347	0.000622987	0.00184829
ENSSSCG00000017346	-2.00285	4.11409	47.6813	0.000198614	0.000771858
ENSSSCG00000011359	-2.00642	2.67428	41.2536	0.000313933	0.00108205
ENSSSCG00000030255	-2.01291	4.28447	44.6173	0.000245272	0.000901143
ENSSSCG00000010994	-2.01563	4.32081	74.0168	4.73067e-05	0.000286581
ENSSSCG00000000691	-2.01905	3.30581	34.4902	0.000546355	0.00166379
ENSSSCG00000014375	-2.01914	5.65266	32.0119	0.0006852	0.0019886
ENSSSCG00000007246	-2.01949	2.01826	39.0748	0.000371874	0.00122784
ENSSSCG00000010221	-2.02264	6.88416	40.8727	0.000323184	0.00110553
ENSSSCG00000015859	-2.02459	1.66683	32.1052	0.000679205	0.00197627
ENSSSCG00000003268	-2.02496	4.4258	44.2692	0.000251424	0.000920265
ENSSSCG00000007525	-2.02539	2.28965	52.2694	0.000147941	0.000620922
ENSSSCG00000016974	-2.02752	3.22115	62.288	8.36515e-05	0.000416542
ENSSSCG00000007229	-2.03018	1.71515	24.0222	0.00159574	0.00389592
ENSSSCG00000013444	-2.03146	1.75889	21.1548	0.00228593	0.00524207
ENSSSCG00000012653	-2.03265	2.99225	58.0196	0.000105495	0.00048812
ENSSSCG00000006095	-2.03305	2.45081	43.7841	0.000260331	0.00094624
ENSSSCG00000026582	-2.03672	5.83886	59.7597	9.58014e-05	0.00045792
ENSSSCG00000023444	-2.04101	9.21134	42.3355	0.000289438	0.00102092
ENSSSCG00000025235	-2.04182	1.60406	38.6126	0.00038588	0.00126037
ENSSSCG00000007135	-2.04267	1.63365	40.2845	0.000338165	0.00114468
ENSSSCG00000012969	-2.04314	3.89086	42.9603	0.000276398	0.000988778
ENSSSCG00000029154	-2.04474	2.75285	45.9082	0.000224071	0.000842374
ENSSSCG00000012149	-2.04606	7.44619	66.5542	6.72742e-05	0.000358471
ENSSSCG00000026631	-2.04685	4.10151	17.7667	0.00368353	0.00778755
ENSSSCG00000022748	-2.04799	1.71615	11.606	0.010793	0.0194434
ENSSSCG00000021761	-2.05039	5.27317	63.6429	7.7947e-05	0.000396265
ENSSSCG00000010772	-2.05084	1.77958	49.2421	0.00017919	0.000713994
ENSSSCG00000022975	-2.05122	5.24175	34.8442	0.000529562	0.00162503
ENSSSCG00000027682	-2.0527	2.76183	61.6947	8.63175e-05	0.000425369
ENSSSCG00000029951	-2.05641	1.91104	11.4426	0.0111601	0.0199882
ENSSSCG00000022687	-2.057	2.37393	43.9554	0.00025714	0.00093765
ENSSSCG00000027790	-2.05762	2.69152	65.3274	7.15286e-05	0.000372011
ENSSSCG00000011389	-2.05804	2.61479	49.0393	0.000181573	0.000721047
ENSSSCG00000029760	-2.0607	1.74567	48.0583	0.000193686	0.000756598
ENSSSCG00000028712	-2.06257	2.07626	30.7369	0.000774324	0.00218748
ENSSSCG00000024414	-2.06269	7.70897	53.4741	0.000137456	0.000587231
ENSSSCG00000012526	-2.06312	2.3082	23.1202	0.00177993	0.00426294
ENSSSCG00000027907	-2.0634	3.17404	30.4826	0.000793843	0.00223149
ENSSSCG00000007352	-2.06359	2.35689	50.7813	0.000162347	0.000665145
ENSSSCG00000015558	-2.06422	2.42934	51.9398	0.000150987	0.000631155
ENSSSCG00000001850	-2.06637	3.89099	15.5534	0.00522719	0.0104176
ENSSSCG00000008550	-2.06655	3.61937	33.3515	0.000605195	0.00180734
ENSSSCG00000016677	-2.06699	5.66323	57.8559	0.00010647	0.000491292
ENSSSCG00000029873	-2.06735	6.8388	48.5361	0.00018766	0.000739865
ENSSSCG00000021263	-2.0698	1.87033	13.2458	0.00784243	0.0147999
ENSSSCG00000015823	-2.07121	2.38026	40.0194	0.000345207	0.00116503
ENSSSCG00000028906	-2.07226	3.28069	38.422	0.000391854	0.00127681
ENSSSCG00000005071	-2.07373	3.38531	57.3173	0.000109761	0.000500441
ENSSSCG00000025323	-2.0757	4.92773	68.6607	6.06945e-05	0.000338703
ENSSSCG00000017389	-2.07794	3.89698	59.403	9.76925e-05	0.000464023
ENSSSCG00000001475	-2.07912	3.9132	41.8505	0.000300104	0.00104982
ENSSSCG00000011417	-2.08047	2.52665	64.794	7.34854e-05	0.000378681
ENSSSCG00000020677	-2.08329	2.20094	21.9639	0.00205783	0.00480655
ENSSSCG00000000702	-2.08395	1.94304	47.1186	0.000206274	0.000793459
ENSSSCG00000007708	-2.08608	4.32863	36.7732	0.000448792	0.00142145
ENSSSCG00000006324	-2.08615	5.47399	66.4842	6.75081e-05	0.000358759
ENSSSCG00000023807	-2.08853	4.34521	66.2946	6.81469e-05	0.000360743
ENSSSCG00000013431	-2.09008	6.53005	28.273	0.000993042	0.00265946
ENSSSCG00000024912	-2.09011	4.55441	27.2093	0.00111179	0.00291657
ENSSSCG00000009741	-2.09024	2.21815	39.9699	0.000346542	0.00116895
ENSSSCG00000007278	-2.09066	5.72254	55.8217	0.000119606	0.000532043
ENSSSCG00000002516	-2.09089	2.46621	56.4461	0.000115364	0.000519634
ENSSSCG00000024444	-2.09345	2.87076	63.041	8.04177e-05	0.000405024
ENSSSCG00000008635	-2.09409	3.88806	66.9609	6.59354e-05	0.000354386
ENSSSCG00000002008	-2.09609	2.07885	46.1814	0.000219888	0.000830553
ENSSSCG00000024894	-2.09744	8.58517	59.9876	9.46172e-05	0.000452897
ENSSSCG00000013510	-2.09769	2.93257	44.9151	0.000240161	0.000886199
ENSSSCG00000003195	-2.10025	2.10879	35.8704	0.000484475	0.00150985
ENSSSCG00000005717	-2.10314	2.52329	61.4156	8.76089e-05	0.000429948
ENSSSCG00000017420	-2.10528	5.10463	58.899	0.000100447	0.000472482
ENSSSCG00000003263	-2.10573	1.79282	39.1886	0.000368524	0.00122069
ENSSSCG00000010865	-2.10649	3.19013	62.7448	8.16704e-05	0.000409074
ENSSSCG00000008554	-2.10658	2.0294	55.2855	0.000123409	0.000543976
ENSSSCG00000025329	-2.10669	3.3518	43.1968	0.000271659	0.000974904
ENSSSCG00000006954	-2.107	5.57386	40.621	0.000329487	0.00112181
ENSSSCG00000017288	-2.10769	2.51037	54.3518	0.000130408	0.000566017
ENSSSCG00000022300	-2.10977	6.46011	75.925	4.34609e-05	0.000270516
ENSSSCG00000003931	-2.11119	3.43304	57.4564	0.000108899	0.000498145
ENSSSCG00000021888	-2.11188	1.92423	51.0912	0.000159205	0.000655827
ENSSSCG00000012856	-2.11519	5.09205	43.9087	0.000258005	0.000939798
ENSSSCG00000003965	-2.11531	1.63715	34.3317	0.000554091	0.00168433
ENSSSCG00000029546	-2.12237	4.16174	35.3181	0.000508107	0.0015716
ENSSSCG00000011426	-2.12369	3.40724	39.2431	0.000366933	0.00121758
ENSSSCG00000013352	-2.12454	2.18465	68.0196	6.26066e-05	0.000344303
ENSSSCG00000005366	-2.12493	1.95017	61.853	8.55957e-05	0.000423739
ENSSSCG00000005183	-2.12563	6.18008	70.2407	5.6291e-05	0.000321034
ENSSSCG00000015790	-2.12836	4.50589	58.393	0.000103313	0.000480971
ENSSSCG00000011950	-2.12967	1.86035	55.3288	0.000123096	0.000543302
ENSSSCG00000017380	-2.13277	3.97333	26.0228	0.00126654	0.00324244
ENSSSCG00000021350	-2.13478	1.86856	46.1953	0.000219677	0.000830448
ENSSSCG00000017191	-2.13573	3.48274	48.9469	0.000182672	0.000723976
ENSSSCG00000005925	-2.13719	4.15971	40.078	0.000343634	0.00116088
ENSSSCG00000009916	-2.13877	4.32493	56.6352	0.000114117	0.000515728
ENSSSCG00000003949	-2.14063	4.31938	31.3177	0.000731997	0.00209402
ENSSSCG00000002875	-2.1408	5.48072	68.0069	6.26451e-05	0.000344303
ENSSSCG00000023272	-2.14377	3.56217	36.9433	0.000442448	0.00140529
ENSSSCG00000009759	-2.14619	3.61255	32.3818	0.00066182	0.00193859
ENSSSCG00000007237	-2.14677	1.87398	29.3174	0.000891772	0.00244608
ERCC-00002	-2.14716	4.17822	37.0507	0.000438504	0.00139668
ENSSSCG00000022301	-2.14872	7.26234	24.0476	0.00159092	0.00389114
ENSSSCG00000009071	-2.15073	3.33931	74.7205	4.58397e-05	0.000279688
ENSSSCG00000007556	-2.15215	5.50634	70.2954	5.61461e-05	0.000321034
ENSSSCG00000021560	-2.15282	7.83038	40.8748	0.000323132	0.00110553
ENSSSCG00000013467	-2.1531	4.39102	30.901	0.000762057	0.00215911
ENSSSCG00000022127	-2.15451	7.74249	61.3016	8.81434e-05	0.000431947
ENSSSCG00000029998	-2.15717	2.27792	58.8554	0.00010069	0.000473294
ENSSSCG00000010834	-2.15762	2.0104	64.5677	7.4336e-05	0.000382195
ENSSSCG00000013445	-2.15926	2.75495	38.783	0.000380638	0.00124805
ENSSSCG00000022777	-2.1609	2.4448	47.3421	0.000203187	0.000784696
ENSSSCG00000025305	-2.16415	2.98697	44.3414	0.000250134	0.000916527
ENSSSCG00000002855	-2.16475	3.40883	66.532	6.73484e-05	0.000358471
ENSSSCG00000016884	-2.16677	4.63311	42.938	0.00027685	0.000989749
ENSSSCG00000017414	-2.16873	1.74173	33.0545	0.000621854	0.00184574
ENSSSCG00000000096	-2.17089	2.94728	45.4873	0.000230718	0.000861643
ENSSSCG00000011405	-2.17133	3.14887	47.2259	0.000204784	0.000789069
ENSSSCG00000007167	-2.1749	2.31284	49.546	0.000175694	0.000704537
ENSSSCG00000015030	-2.17589	4.31214	66.3837	6.78457e-05	0.00035999
ENSSSCG00000002723	-2.17796	5.4512	43.3405	0.000268829	0.000967814
ENSSSCG00000009868	-2.17999	3.02039	45.6893	0.000227496	0.000852892
ENSSSCG00000007094	-2.18514	1.91781	61.8271	8.57129e-05	0.000424011
ENSSSCG00000023914	-2.1852	4.39796	60.0538	9.42766e-05	0.000451584
ENSSSCG00000013837	-2.18535	3.72947	69.6748	5.78197e-05	0.000326684
ENSSSCG00000005646	-2.18595	2.51021	55.4135	0.000122487	0.000541317
ENSSSCG00000025599	-2.18754	5.75426	27.1615	0.00111754	0.00292742
ENSSSCG00000015949	-2.18905	3.78182	80.6576	3.5509e-05	0.000238352
ENSSSCG00000027865	-2.19021	1.83975	59.326	9.81068e-05	0.000464835
ENSSSCG00000013591	-2.2029	4.88321	52.2602	0.000148025	0.000620922
ENSSSCG00000022947	-2.20629	4.11913	69.5874	5.80607e-05	0.000327236
ENSSSCG00000011437	-2.2085	3.4867	52.1415	0.000149114	0.000624476
ENSSSCG00000030177	-2.20908	4.05086	81.5836	3.41763e-05	0.000233905
ENSSSCG00000003178	-2.21934	1.74286	28.5856	0.000961255	0.00258963
ENSSSCG00000013542	-2.22088	3.5763	36.3222	0.000466182	0.00146764
ENSSSCG00000001818	-2.22181	2.03364	38.9617	0.000375238	0.00123451
ENSSSCG00000010098	-2.22248	5.95462	27.5379	0.00107325	0.00283691
ENSSSCG00000029805	-2.22567	1.76645	61.8706	8.55156e-05	0.000423651
ENSSSCG00000013780	-2.2282	7.1883	31.9631	0.00068836	0.00199361
ENSSSCG00000024564	-2.22943	5.58435	57.7802	0.000106925	0.000491422
ENSSSCG00000000064	-2.22957	5.01305	48.557	0.000187403	0.000739279
ENSSSCG00000029983	-2.24016	2.05139	52.7759	0.000143413	0.000606582
ENSSSCG00000030439	-2.24186	3.19692	67.5614	6.40201e-05	0.00034821
ENSSSCG00000001992	-2.24354	3.60763	39.6333	0.000355802	0.00119309
ENSSSCG00000017090	-2.24507	4.56683	24.2665	0.00155009	0.00380772
ENSSSCG00000001436	-2.24791	5.14333	47.811	0.000196901	0.000766955
ENSSSCG00000018029	-2.24808	5.06311	87.3498	2.71682e-05	0.000209715
ENSSSCG00000022940	-2.24823	5.4311	79.4815	3.72987e-05	0.000246854
ENSSSCG00000008274	-2.25128	1.8043	46.9304	0.00020892	0.000799115
ENSSSCG00000020682	-2.25245	5.97814	22.545	0.00191174	0.00452127
ENSSSCG00000008048	-2.25299	6.39176	55.9264	0.000118881	0.000529164
ENSSSCG00000014357	-2.25369	2.08585	60.612	9.14677e-05	0.000443126
ENSSSCG00000028357	-2.2549	6.45126	73.6152	4.81706e-05	0.00029052
ENSSSCG00000004192	-2.25951	3.19566	85.5027	2.91947e-05	0.000217274
ENSSSCG00000001950	-2.25958	4.26007	31.8699	0.000694454	0.00200774
ENSSSCG00000021810	-2.26197	2.06555	48.3293	0.000190238	0.000746565
ENSSSCG00000013649	-2.26387	3.92458	70.5009	5.56055e-05	0.000319981
ENSSSCG00000024931	-2.26526	5.17408	35.9209	0.000482387	0.0015061
ENSSSCG00000024508	-2.26574	2.27138	72.7777	5.00384e-05	0.000299921
ENSSSCG00000007435	-2.26586	3.5032	24.2001	0.00156234	0.00383088
ENSSSCG00000011134	-2.26698	4.73276	88.7105	2.57893e-05	0.000204465
ENSSSCG00000004260	-2.2725	2.45354	71.0671	5.415e-05	0.000316201
ENSSSCG00000025092	-2.27665	3.71623	49.2638	0.000178937	0.000713994
ENSSSCG00000009320	-2.27689	1.65502	49.2315	0.000179313	0.000713994
ENSSSCG00000013043	-2.28123	2.01326	65.2731	7.17245e-05	0.000372715
ENSSSCG00000006354	-2.28376	2.44975	62.1644	8.4198e-05	0.000417995
ENSSSCG00000023556	-2.28431	1.6888	51.9478	0.000150911	0.000631155
ENSSSCG00000009082	-2.2851	7.34472	59.4931	9.72105e-05	0.000462056
ENSSSCG00000012927	-2.28734	3.21158	22.3905	0.00194924	0.00459361
ENSSSCG00000013631	-2.28876	3.30615	20.5882	0.00246517	0.00558686
ENSSSCG00000024305	-2.29025	2.16818	41.3124	0.000312534	0.00107942
ENSSSCG00000002753	-2.29035	5.02842	34.3145	0.000554939	0.00168615
ENSSSCG00000023731	-2.29731	3.78116	75.6021	4.40829e-05	0.0002731
ENSSSCG00000002829	-2.29824	2.42254	44.5708	0.000246084	0.000903149
ENSSSCG00000003542	-2.30033	8.62921	24.975	0.00142682	0.00356941
ENSSSCG00000008241	-2.30254	4.03049	81.4523	3.43614e-05	0.000234023
ENSSSCG00000017691	-2.30268	3.65593	49.4163	0.000177175	0.000708389
ENSSSCG00000009860	-2.30372	2.64321	47.5024	0.000201009	0.000778495
ENSSSCG00000000737	-2.30501	3.49068	70.2713	5.62099e-05	0.000321034
ENSSSCG00000000169	-2.30559	2.32047	74.0953	4.71399e-05	0.00028608
ENSSSCG00000007188	-2.31346	7.0002	81.7993	3.38752e-05	0.000233519
ENSSSCG00000004058	-2.3175	4.40138	86.5423	2.80313e-05	0.000213358
ENSSSCG00000023496	-2.31888	3.63598	39.0635	0.000372209	0.00122784
ENSSSCG00000017103	-2.32373	4.30524	89.3649	2.51579e-05	0.000202604
ENSSSCG00000022754	-2.32445	2.36631	45.9842	0.000222897	0.000839817
ENSSSCG00000026124	-2.32503	3.16536	20.1568	0.00261385	0.00586307
ENSSSCG00000011370	-2.32938	2.65469	39.169	0.000369098	0.0012214
ENSSSCG00000021531	-2.33092	2.0727	26.0967	0.00125614	0.00322389
ENSSSCG00000012823	-2.33092	3.36166	79.1664	3.77977e-05	0.000248704
ENSSSCG00000003369	-2.33551	3.45402	65.9811	6.92202e-05	0.000363072
ENSSSCG00000007438	-2.33959	2.94451	82.487	3.29373e-05	0.000230444
ENSSSCG00000017043	-2.3399	3.14958	39.386	0.000362804	0.00120941
ENSSSCG00000017937	-2.34148	1.77648	32.5954	0.000648784	0.00190735
ENSSSCG00000021661	-2.342	2.11962	14.7851	0.00595288	0.0116397
ENSSSCG00000014993	-2.34212	1.40585	48.5827	0.000193422	0.000756438
ENSSSCG00000028924	-2.34802	6.38633	46.7998	0.000210781	0.000803972
ENSSSCG00000029950	-2.34918	2.49473	41.5224	0.000307606	0.00106732
ENSSSCG00000017528	-2.34919	1.77358	47.5599	0.000200236	0.000775942
ENSSSCG00000010773	-2.35129	3.626	39.11	0.000370833	0.00122535
ENSSSCG00000011237	-2.35143	4.29758	93.9725	2.12274e-05	0.000185129
ENSSSCG00000022906	-2.35317	4.78198	40.5016	0.000332535	0.00113012
ENSSSCG00000030189	-2.35521	3.51	28.3241	0.000987754	0.00265157
ENSSSCG00000020716	-2.35739	2.24434	55.1536	0.000124368	0.000546431
ENSSSCG00000021023	-2.35777	2.37227	83.7999	3.12368e-05	0.000224304
ENSSSCG00000007746	-2.36083	7.48306	90.6206	2.40005e-05	0.000195836
ENSSSCG00000006494	-2.36173	2.7707	51.5625	0.000154572	0.000642978
ENSSSCG00000000058	-2.36214	7.86529	71.9443	5.19899e-05	0.000307535
ENSSSCG00000012348	-2.36303	3.27769	62.4858	8.27863e-05	0.000413141
ENSSSCG00000002708	-2.36441	3.429	42.8023	0.000279622	0.000996118
ENSSSCG00000012997	-2.36607	3.55658	50.8763	0.000161376	0.000662363
ENSSSCG00000015107	-2.36818	2.5628	54.0579	0.000132715	0.000572377
ENSSSCG00000000288	-2.37066	9.38143	68.4194	6.14054e-05	0.000340157
ENSSSCG00000006822	-2.37131	1.91095	12.0859	0.0165576	0.0281566
ENSSSCG00000002904	-2.37213	1.65918	60.9473	8.98316e-05	0.000438639
ENSSSCG00000030019	-2.37405	3.45031	53.4066	0.000138017	0.000588891
ENSSSCG00000000611	-2.37769	5.21284	82.1953	3.3331e-05	0.000231804
ENSSSCG00000001788	-2.37928	2.45223	65.2134	7.19412e-05	0.00037327
ENSSSCG00000013082	-2.37981	5.49689	49.0603	0.000181324	0.000720735
ENSSSCG00000002135	-2.38196	2.61517	69.8579	5.73193e-05	0.000324584
ENSSSCG00000013037	-2.38785	2.27649	81.0746	3.49007e-05	0.000235805
ENSSSCG00000012142	-2.38919	7.93029	53.2774	0.000139101	0.0005924
ENSSSCG00000002000	-2.38929	2.71296	35.6088	0.000495489	0.00153993
ENSSSCG00000013623	-2.39398	2.26369	56.9754	0.000111918	0.000507813
ENSSSCG00000026395	-2.39903	3.16645	79.3628	3.74856e-05	0.000247609
ENSSSCG00000008198	-2.3992	5.9335	34.8527	0.000529168	0.00162503
ENSSSCG00000007251	-2.39983	6.09074	58.8001	0.000100999	0.000473609
ENSSSCG00000007428	-2.4005	2.23371	56.0397	0.000118103	0.00052737
ENSSSCG00000003976	-2.40116	5.1062	48.5259	0.000187787	0.000739933
ENSSSCG00000003332	-2.40341	4.15805	38.6187	0.000385693	0.00126036
ENSSSCG00000024437	-2.40385	7.76159	32.0777	0.000680966	0.00197885
ENSSSCG00000014062	-2.405	1.4934	47.9582	0.000194979	0.00076034
ENSSSCG00000021145	-2.40623	2.09317	60.0748	9.41689e-05	0.000451584
ENSSSCG00000024624	-2.40628	6.71952	51.7665	0.00015262	0.000636027
ENSSSCG00000024221	-2.40629	1.43549	36.3475	0.000465185	0.00146518
ENSSSCG00000002797	-2.40907	6.90471	56.3393	0.000116076	0.000521675
ENSSSCG00000006638	-2.4101	5.09122	65.7063	7.01789e-05	0.000366215
ENSSSCG00000011145	-2.42112	2.02327	78.1054	3.95416e-05	0.000255966
ENSSSCG00000011610	-2.42215	2.51431	56.2357	0.000116772	0.000524239
ENSSSCG00000023318	-2.42264	5.15513	32.502	0.000654442	0.0019215
ENSSSCG00000003189	-2.42755	5.38817	32.39	0.000661313	0.00193831
ENSSSCG00000004516	-2.4283	2.09193	74.2387	4.68377e-05	0.000284605
ENSSSCG00000014336	-2.43264	3.38769	73.4166	4.86054e-05	0.000292363
ENSSSCG00000001383	-2.43392	3.69453	63.7675	7.74477e-05	0.000394612
ENSSSCG00000017365	-2.43498	3.14596	38.8334	0.000379108	0.00124483
ENSSSCG00000005657	-2.43584	1.69567	32.275	0.000668462	0.00195176
ENSSSCG00000010517	-2.4377	7.46108	48.3629	0.000189817	0.000745772
ENSSSCG00000020703	-2.43888	2.05539	61.7368	8.61245e-05	0.000425118
ENSSSCG00000009628	-2.4409	1.94354	68.2921	6.17844e-05	0.000341422
ENSSSCG00000013615	-2.444	6.82895	34.1587	0.000562697	0.00170667
ENSSSCG00000010150	-2.44466	2.2731	38.2359	0.0003978	0.00129198
ENSSSCG00000024488	-2.44511	1.94228	64.0993	7.61378e-05	0.00038969
ENSSSCG00000013627	-2.44602	2.1835	68.4483	6.13196e-05	0.000340089
ENSSSCG00000002346	-2.44786	1.43555	42.6417	0.00028295	0.00100481
ENSSSCG00000027330	-2.4543	4.95345	19.5098	0.00285906	0.00629501
ENSSSCG00000004656	-2.45557	6.0618	66.9268	6.60462e-05	0.000354594
ENSSSCG00000010181	-2.45782	1.827	40.8744	0.000323141	0.00110553
ENSSSCG00000013004	-2.4587	4.43732	36.7179	0.000450881	0.00142571
ENSSSCG00000025200	-2.45903	1.61751	41.006	0.000319906	0.00109818
ERCC-00145	-2.45989	2.97674	30.3412	0.00080497	0.00225419
ENSSSCG00000010111	-2.46529	1.93373	50.4073	0.000166248	0.000676639
ENSSSCG00000005303	-2.4653	2.09654	51.2733	0.000157394	0.000649547
ENSSSCG00000023660	-2.46879	2.78371	87.9774	2.65208e-05	0.000207358
ENSSSCG00000021714	-2.46917	3.6321	58.9845	9.99726e-05	0.000470904
ENSSSCG00000008690	-2.47268	4.03896	51.3994	0.000156155	0.000646005
ENSSSCG00000013446	-2.47292	3.29839	44.1974	0.000252718	0.000924005
ENSSSCG00000012849	-2.47842	3.97708	63.3234	7.92462e-05	0.000400473
ENSSSCG00000007252	-2.47867	4.15638	95.4878	2.01082e-05	0.000180549
ENSSSCG00000021347	-2.47992	2.3788	52.2901	0.000147753	0.00062069
ENSSSCG00000010928	-2.48194	2.61437	66.8311	6.63588e-05	0.00035543
ENSSSCG00000007340	-2.48418	1.76405	65.9789	6.92278e-05	0.000363072
ENSSSCG00000029626	-2.48463	1.9917	41.9916	0.00029695	0.0010404
ENSSSCG00000004751	-2.48561	2.58125	63.454	7.87116e-05	0.000398958
ENSSSCG00000024789	-2.48757	3.34734	86.621	2.79456e-05	0.000213183
ENSSSCG00000011356	-2.49437	8.75099	30.8484	0.000765959	0.00216745
ENSSSCG00000007712	-2.49531	2.16818	50.3099	0.000167283	0.000680036
ENSSSCG00000013883	-2.49642	2.53851	37.6848	0.000416096	0.00133785
ENSSSCG00000007336	-2.5015	5.15094	33.8155	0.000580283	0.00175453
ENSSSCG00000000998	-2.502	3.4468	98.7283	1.79564e-05	0.000170494
ENSSSCG00000012415	-2.5038	1.86866	74.9284	4.54173e-05	0.00027836
ENSSSCG00000022990	-2.5072	3.87263	102.399	1.58612e-05	0.000156471
ENSSSCG00000023775	-2.50803	4.36872	41.7917	0.000301432	0.00105393
ENSSSCG00000009978	-2.50934	2.50936	74.4806	4.63332e-05	0.00028194
ENSSSCG00000003679	-2.51115	2.8355	85.7114	2.89563e-05	0.000217164
ENSSSCG00000022885	-2.5152	1.35625	27.7778	0.0010462	0.0027799
ENSSSCG00000005652	-2.51546	3.18499	77.409	4.07425e-05	0.000260269
ENSSSCG00000010338	-2.51555	2.27455	19.2894	0.00294926	0.00644959
ENSSSCG00000000765	-2.51762	3.3966	32.7629	0.000638788	0.00188448
ENSSSCG00000000893	-2.51922	3.37043	90.6263	2.39954e-05	0.000195836
ENSSSCG00000011546	-2.51923	3.09291	54.4769	0.000129441	0.000562179
ENSSSCG00000000693	-2.51931	2.39716	59.2837	9.83357e-05	0.000464835
ENSSSCG00000002780	-2.52328	3.70114	68.7673	6.03838e-05	0.000337524
ENSSSCG00000005899	-2.5268	3.82106	78.6905	3.85675e-05	0.000252138
ENSSSCG00000008268	-2.52798	5.54991	29.9666	0.000835426	0.00232055
ENSSSCG00000000685	-2.52802	7.6304	37.0314	0.000439207	0.00139761
ENSSSCG00000023114	-2.53057	2.19351	47.105	0.000206463	0.000793739
ENSSSCG00000002681	-2.53155	2.04134	82.2732	3.32252e-05	0.000231615
ENSSSCG00000000696	-2.5324	4.54805	69.2043	5.91315e-05	0.000332162
ENSSSCG00000012056	-2.53252	3.9523	58.2743	0.000104	0.000483178
ENSSSCG00000025046	-2.53285	5.32047	68.7798	6.03475e-05	0.000337524
ENSSSCG00000001413	-2.53355	2.38114	47.6003	0.000199695	0.000774286
ENSSSCG00000007261	-2.53596	1.45787	62.8576	8.11904e-05	0.000408174
ENSSSCG00000017133	-2.53631	4.25672	72.6116	5.04198e-05	0.000301017
ENSSSCG00000023303	-2.54038	2.98057	78.5009	3.88797e-05	0.000253128
ENSSSCG00000009878	-2.54105	1.58211	59.2698	9.84108e-05	0.000464835
ENSSSCG00000013511	-2.54155	2.12194	77.5106	4.05645e-05	0.000260109
ENSSSCG00000007481	-2.54214	3.78539	71.9136	5.20635e-05	0.000307535
ENSSSCG00000026967	-2.54298	2.19472	57.0086	0.000111706	0.00050719
ENSSSCG00000015380	-2.5432	5.16798	99.1854	1.7677e-05	0.000169704
ENSSSCG00000001073	-2.54388	4.46885	57.4264	0.000109084	0.000498281
ENSSSCG00000011112	-2.54417	3.96304	86.1801	2.84298e-05	0.000214947
ENSSSCG00000013830	-2.54721	2.90417	38.9415	0.000375845	0.00123591
ENSSSCG00000028547	-2.54732	1.96359	80.152	3.62646e-05	0.000242132
ENSSSCG00000022144	-2.54749	3.10083	41.5746	0.000306398	0.00106635
ERCC-00171	-2.54819	3.01322	42.268	0.000290893	0.00102392
ENSSSCG00000022758	-2.55094	5.70418	89.0753	2.54348e-05	0.000203115
ENSSSCG00000024257	-2.55234	3.15426	98.0115	1.84061e-05	0.00017256
ENSSSCG00000006740	-2.55622	4.02115	47.0149	0.000207726	0.000796342
ENSSSCG00000030220	-2.55849	5.01017	70.9727	5.43892e-05	0.000316495
ENSSSCG00000001990	-2.55854	2.59139	67.7288	6.3499e-05	0.00034639
ENSSSCG00000012783	-2.55912	4.0506	42.073	0.00029515	0.00103512
ENSSSCG00000017190	-2.56103	2.06651	53.6855	0.000135714	0.000582354
ENSSSCG00000005890	-2.5619	2.99607	74.766	4.57468e-05	0.000279372
ENSSSCG00000005358	-2.565	1.83648	63.6561	7.78937e-05	0.000396265
ENSSSCG00000002768	-2.5659	3.33715	60.5824	9.16139e-05	0.000443518
ENSSSCG00000027130	-2.56683	6.08988	15.9801	0.00511331	0.0102425
ENSSSCG00000008617	-2.567	2.45403	89.5646	2.49691e-05	0.000201322
ENSSSCG00000028790	-2.56709	1.73114	58.4417	0.000103033	0.000479995
ENSSSCG00000012837	-2.56848	3.59597	35.9225	0.000482321	0.0015061
ENSSSCG00000028063	-2.56917	1.8064	69.8457	5.73526e-05	0.000324584
ENSSSCG00000016745	-2.57086	3.85481	64.3616	7.51222e-05	0.000385363
ENSSSCG00000021742	-2.57636	6.93067	88.3563	2.61394e-05	0.000205596
ENSSSCG00000028856	-2.57638	2.34272	76.8099	4.1813e-05	0.000262907
ENSSSCG00000006790	-2.57727	6.22474	45.3515	0.000232916	0.000867943
ENSSSCG00000023452	-2.57962	3.95506	68.134	6.22596e-05	0.000343489
ENSSSCG00000013012	-2.58114	1.68526	51.8345	0.000151977	0.000634512
ENSSSCG00000005627	-2.58377	2.49044	76.6448	4.21143e-05	0.000264446
ENSSSCG00000012059	-2.58762	3.93835	87.519	2.69918e-05	0.000208956
ENSSSCG00000013763	-2.58897	1.67052	70.0679	5.67523e-05	0.000322529
ENSSSCG00000027222	-2.59097	2.36817	96.1667	1.96312e-05	0.000178387
ENSSSCG00000022229	-2.59723	2.98707	90.8936	2.3758e-05	0.000195264
ENSSSCG00000010321	-2.5978	3.15602	56.5693	0.00011455	0.00051734
ENSSSCG00000017955	-2.60039	4.06067	67.9023	6.29644e-05	0.000344595
ENSSSCG00000020823	-2.60302	2.63049	83.0115	3.22441e-05	0.000228772
ENSSSCG00000012940	-2.60304	3.80271	54.6412	0.000128185	0.000559227
ENSSSCG00000017939	-2.60313	7.59619	67.5191	6.41527e-05	0.000348558
ENSSSCG00000007817	-2.60348	2.39194	58.6658	0.000101755	0.000475999
ENSSSCG00000013005	-2.6043	3.10703	85.4187	2.92913e-05	0.000217274
ENSSSCG00000015775	-2.60686	5.00953	98.8746	1.78663e-05	0.000170494
ENSSSCG00000009373	-2.6128	3.37089	55.0761	0.000124936	0.000547865
ENSSSCG00000027525	-2.61324	1.63504	44.0743	0.000254956	0.000930685
ENSSSCG00000013933	-2.61351	2.72322	82.8262	3.24868e-05	0.000229774
ENSSSCG00000022343	-2.61831	7.44184	42.566	0.000284538	0.00100782
ENSSSCG00000008701	-2.61887	6.37213	43.8904	0.000258344	0.00094015
ENSSSCG00000007327	-2.6212	2.27625	72.5996	5.04476e-05	0.000301017
ENSSSCG00000021880	-2.62367	2.31221	67.8229	6.32086e-05	0.000345083
ENSSSCG00000013017	-2.63147	1.92399	46.3231	0.000217757	0.000825197
ENSSSCG00000007032	-2.63191	3.33695	56.9019	0.000112388	0.000509608
ENSSSCG00000016793	-2.63394	3.25794	86.5041	2.8073e-05	0.000213436
ENSSSCG00000000181	-2.64029	1.39846	56.2091	0.000116951	0.000524593
ENSSSCG00000013651	-2.64259	4.88301	80.1116	3.63258e-05	0.000242303
ENSSSCG00000016379	-2.64571	2.61592	71.4896	5.30957e-05	0.000311113
ENSSSCG00000003868	-2.64948	3.82956	80.283	3.60668e-05	0.000241308
ENSSSCG00000014396	-2.64968	2.51609	70.1469	5.65409e-05	0.000322105
ENSSSCG00000012965	-2.65792	5.37162	57.8325	0.000106611	0.000491292
ENSSSCG00000002651	-2.6592	1.93722	74.0658	4.72025e-05	0.000286204
ENSSSCG00000007803	-2.66127	6.11792	57.1411	0.000110865	0.000504048
ENSSSCG00000014016	-2.66228	6.717	47.6075	0.000199598	0.000774286
ENSSSCG00000010010	-2.66376	2.87241	70.6169	5.53032e-05	0.000319368
ENSSSCG00000007942	-2.66432	3.09235	60.0656	9.42165e-05	0.000451584
ENSSSCG00000024015	-2.66698	3.84017	81.457	3.43547e-05	0.000234023
ENSSSCG00000016220	-2.67382	6.98947	36.1083	0.000474732	0.00148836
ENSSSCG00000005920	-2.6772	2.35167	64.8764	7.31787e-05	0.000377387
ENSSSCG00000016210	-2.67723	3.51504	39.5426	0.000358349	0.00119985
ENSSSCG00000011611	-2.6793	5.33252	59.2733	9.83921e-05	0.000464835
ENSSSCG00000007170	-2.6808	2.06847	72.7184	5.01742e-05	0.000300296
ENSSSCG00000010986	-2.68486	2.2106	68.0019	6.26604e-05	0.000344303
ENSSSCG00000012504	-2.68516	2.42244	102.202	1.59654e-05	0.000157043
ENSSSCG00000012679	-2.6857	2.23067	84.0811	3.08872e-05	0.000223777
ENSSSCG00000025486	-2.69057	6.28655	49.6575	0.000174433	0.000701135
ENSSSCG00000007984	-2.69698	6.21205	25.2938	0.00137544	0.00346512
ENSSSCG00000030353	-2.70081	4.61915	59.3674	9.78836e-05	0.000464605
ENSSSCG00000004955	-2.70198	2.29103	82.135	3.34131e-05	0.00023198
ENSSSCG00000014041	-2.70708	2.13573	58.7813	0.000101105	0.000473609
ENSSSCG00000013662	-2.70806	5.64623	52.8638	0.000142644	0.000604016
ENSSSCG00000007932	-2.70956	1.9954	60.8349	9.0376e-05	0.000440472
ENSSSCG00000013775	-2.71015	2.12425	43.2716	0.000270182	0.00097203
ENSSSCG00000030397	-2.71661	3.14953	71.7772	5.23927e-05	0.000308323
ENSSSCG00000012902	-2.71952	4.79618	58.1377	0.000104798	0.00048589
ENSSSCG00000022958	-2.72129	2.43071	82.6652	3.26996e-05	0.000229979
ENSSSCG00000021848	-2.72838	2.51358	48.2981	0.000190632	0.000747245
ENSSSCG00000024770	-2.73427	3.01281	53.2023	0.000139736	0.000594361
ENSSSCG00000011623	-2.7357	2.10603	51.4782	0.000155388	0.000644792
ENSSSCG00000028019	-2.73584	5.58293	70.0951	5.66793e-05	0.000322384
ENSSSCG00000021296	-2.73771	5.24122	50.577	0.000164463	0.000672193
ENSSSCG00000026658	-2.73855	3.32611	63.4608	7.86839e-05	0.000398958
ENSSSCG00000029123	-2.74126	3.55857	74.9488	4.53762e-05	0.000278359
ENSSSCG00000002374	-2.74337	4.9259	39.7426	0.00035276	0.0011864
ENSSSCG00000006364	-2.74364	3.70504	51.5204	0.000154978	0.000643834
ENSSSCG00000005704	-2.74755	5.29055	49.424	0.000177086	0.000708389
ENSSSCG00000028124	-2.74961	6.3969	113.682	1.11028e-05	0.000128936
ENSSSCG00000004587	-2.75037	2.83619	98.4442	1.81329e-05	0.000171418
ENSSSCG00000025792	-2.75282	2.1099	81.1562	3.47833e-05	0.000235302
ENSSSCG00000016027	-2.7548	8.18766	37.9789	0.0004062	0.00131037
ENSSSCG00000029899	-2.75643	2.33956	57.3088	0.000109814	0.000500441
ENSSSCG00000024719	-2.7623	5.1641	122.209	8.66452e-06	0.000111328
ENSSSCG00000007979	-2.76315	2.0132	92.0501	2.27645e-05	0.000191025
ENSSSCG00000011052	-2.76469	2.32414	47.0532	0.000207188	0.000795654
ENSSSCG00000030368	-2.76522	2.92427	42.2695	0.00029086	0.00102392
ENSSSCG00000017134	-2.76529	3.01066	50.5198	0.000165062	0.000674233
ENSSSCG00000012934	-2.76563	5.05542	96.884	1.91428e-05	0.000175355
ENSSSCG00000008014	-2.77368	3.05536	39.2734	0.000366054	0.00121656
ENSSSCG00000008586	-2.78348	5.5325	92.7585	2.21821e-05	0.0001887
ENSSSCG00000015072	-2.78566	2.01753	54.5863	0.000128603	0.000559972
ENSSSCG00000008553	-2.78919	2.97467	66.9547	6.59554e-05	0.000354386
ENSSSCG00000017355	-2.79436	3.77267	29.5352	0.000872342	0.00240345
ENSSSCG00000017140	-2.7948	2.49558	80.8044	3.52933e-05	0.000237513
ENSSSCG00000002959	-2.79718	2.25328	51.1761	0.000158357	0.000652732
ENSSSCG00000023304	-2.79753	3.24164	94.3212	2.0963e-05	0.000185129
ENSSSCG00000028232	-2.79831	11.0455	50.747	0.000162701	0.00066619
ENSSSCG00000010968	-2.79859	4.08779	42.8992	0.00027764	0.000991135
ENSSSCG00000026781	-2.79864	2.80293	64.4067	7.4949e-05	0.000385056
ENSSSCG00000013421	-2.80707	7.05087	89.0754	2.54347e-05	0.000203115
ENSSSCG00000003383	-2.80832	1.81651	54.1551	0.000131946	0.000569782
ENSSSCG00000011137	-2.81001	6.65324	99.9713	1.72095e-05	0.000167104
ENSSSCG00000024161	-2.81012	2.99768	91.1775	2.3509e-05	0.000194629
ENSSSCG00000015850	-2.81056	1.90804	70.9555	5.44331e-05	0.000316495
ENSSSCG00000012896	-2.81198	7.11231	43.1573	0.000272443	0.000977202
ENSSSCG00000013246	-2.81342	2.28576	93.8809	2.12976e-05	0.000185129
ENSSSCG00000005658	-2.8145	1.87527	46.0917	0.000221251	0.000835003
ENSSSCG00000022837	-2.8153	2.38662	45.6099	0.000228756	0.000855725
ENSSSCG00000013988	-2.81781	2.90573	67.0575	6.56223e-05	0.000353996
ENSSSCG00000014252	-2.82103	1.87138	64.6378	7.40714e-05	0.000381123
ENSSSCG00000016453	-2.82164	2.09867	63.5926	7.81496e-05	0.000396998
ENSSSCG00000006362	-2.82285	4.19111	46.5309	0.00021468	0.000816096
ENSSSCG00000005670	-2.82597	2.90741	69.587	5.80619e-05	0.000327236
ENSSSCG00000026703	-2.82612	2.28819	81.5967	3.41579e-05	0.000233905
ENSSSCG00000001471	-2.82657	2.91122	103.055	1.55203e-05	0.000154453
ENSSSCG00000028695	-2.83034	1.75043	30.2124	0.000815276	0.00227481
ENSSSCG00000024363	-2.83246	3.52122	57.8081	0.000106757	0.000491292
ENSSSCG00000001057	-2.83727	1.73654	87.061	2.7473e-05	0.000210833
ENSSSCG00000013505	-2.84055	1.96539	68.3758	6.15348e-05	0.000340596
ENSSSCG00000011619	-2.84119	3.38818	62.3165	8.35262e-05	0.000416222
ENSSSCG00000007763	-2.84398	5.94877	47.6974	0.000198401	0.00077147
ENSSSCG00000000267	-2.84584	4.66236	74.5941	4.60989e-05	0.000281017
ENSSSCG00000010823	-2.85071	2.98207	112.038	1.167e-05	0.000132164
ENSSSCG00000001506	-2.85106	2.43228	56.0302	0.000118167	0.00052737
ENSSSCG00000016189	-2.85222	3.48506	51.4598	0.000155566	0.000644976
ENSSSCG00000013094	-2.85375	2.39961	78.0035	3.97145e-05	0.000256841
ENSSSCG00000003152	-2.85716	5.82285	45.67	0.000227802	0.000853566
ENSSSCG00000025943	-2.85844	3.87375	71.4332	5.32349e-05	0.000311392
ENSSSCG00000006502	-2.85882	1.93335	91.6126	2.3134e-05	0.000192462
ENSSSCG00000012291	-2.85954	3.27411	80.6063	3.55847e-05	0.00023853
ENSSSCG00000026331	-2.86222	2.36898	63.9146	7.68632e-05	0.000391927
ENSSSCG00000013635	-2.86368	1.65859	66.6838	6.68438e-05	0.000356903
ENSSSCG00000011378	-2.87251	3.08443	55.6548	0.000120774	0.000536733
ENSSSCG00000013304	-2.873	2.39258	77.8341	4.0004e-05	0.000258202
ENSSSCG00000020811	-2.87438	4.84801	98.7899	1.79185e-05	0.000170494
ERCC-00042	-2.87552	3.18643	79.2731	3.76277e-05	0.000248306
ENSSSCG00000023172	-2.8834	6.69241	53.7829	0.000134922	0.000580053
ENSSSCG00000016267	-2.89735	1.89048	65.2255	7.18971e-05	0.00037327
ENSSSCG00000015112	-2.8998	3.07365	68.5413	6.10449e-05	0.000339821
ENSSSCG00000002670	-2.90474	2.87885	92.2746	2.25778e-05	0.000190492
ENSSSCG00000003090	-2.90486	3.5349	38.3205	0.000395081	0.00128519
ENSSSCG00000005739	-2.90523	2.34448	106.063	1.40715e-05	0.000145768
ENSSSCG00000025151	-2.91005	4.79477	72.0736	5.16807e-05	0.000306255
ENSSSCG00000020758	-2.91065	2.93161	84.8223	2.99896e-05	0.0002205
ENSSSCG00000013637	-2.91066	5.75448	41.6289	0.000305144	0.00106308
ENSSSCG00000024060	-2.91202	1.63563	36.1574	0.000472751	0.00148351
ENSSSCG00000000276	-2.91314	3.88553	58.6765	0.000101694	0.000475999
ENSSSCG00000024793	-2.91557	3.20493	56.7548	0.000113338	0.00051323
ENSSSCG00000001549	-2.91636	3.04059	111.867	1.17312e-05	0.000132164
ENSSSCG00000013990	-2.92022	6.21121	60.948	8.98283e-05	0.000438639
ENSSSCG00000010930	-2.92093	3.8669	67.0129	6.57666e-05	0.000354113
ENSSSCG00000003634	-2.92436	5.48293	62.5918	8.23271e-05	0.000411757
ENSSSCG00000003708	-2.92618	2.41295	114.224	1.09235e-05	0.000128012
ENSSSCG00000007727	-2.92695	1.51306	63.0346	8.04446e-05	0.000405024
ENSSSCG00000015304	-2.92713	1.39182	21.3226	0.00223608	0.00515556
ENSSSCG00000013033	-2.92763	2.8583	77.2089	4.10961e-05	0.000261056
ENSSSCG00000030300	-2.92885	5.17611	62.6394	8.2122e-05	0.000411033
ENSSSCG00000000005	-2.93007	4.13731	70.5355	5.55151e-05	0.000319981
ENSSSCG00000009560	-2.93425	4.33165	62.9837	8.0658e-05	0.000405797
ENSSSCG00000011411	-2.93433	2.62235	71.7138	5.25468e-05	0.000308695
ENSSSCG00000008000	-2.93727	1.58431	67.2241	6.5087e-05	0.000351946
ENSSSCG00000014370	-2.94158	4.72729	61.6847	8.63631e-05	0.000425369
ENSSSCG00000021427	-2.94306	3.43254	84.2108	3.07278e-05	0.000223376
ENSSSCG00000014248	-2.94327	3.00748	86.1343	2.84807e-05	0.000215093
ENSSSCG00000007692	-2.94534	1.51386	55.314	0.000123203	0.000543421
ENSSSCG00000015594	-2.94684	1.71255	78.7048	3.85441e-05	0.000252138
ENSSSCG00000013256	-2.95032	2.14938	64.2693	7.54775e-05	0.000386602
ERCC-00111	-2.95397	3.1495	62.7641	8.1588e-05	0.000408993
ENSSSCG00000002136	-2.9542	2.72158	89.0943	2.54165e-05	0.000203115
ENSSSCG00000027723	-2.96127	2.71	79.5396	3.72075e-05	0.000246491
ENSSSCG00000027135	-2.96349	6.46993	87.0402	2.74951e-05	0.000210833
ENSSSCG00000016406	-2.96448	2.40927	60.2248	9.34046e-05	0.000450802
ENSSSCG00000007770	-2.96775	2.99209	98.0633	1.8373e-05	0.00017256
ENSSSCG00000013492	-2.96926	2.02131	76.8926	4.16632e-05	0.000262451
ENSSSCG00000002746	-2.97225	4.18888	56.0843	0.000117798	0.000526758
ENSSSCG00000030649	-2.97343	2.62568	73.0817	4.935e-05	0.00029658
ENSSSCG00000022874	-2.97396	2.82689	78.6833	3.85793e-05	0.000252138
ENSSSCG00000016420	-2.97593	3.77374	87.9126	2.65867e-05	0.000207474
ENSSSCG00000013647	-2.97652	4.56381	86.7062	2.78533e-05	0.000212989
ENSSSCG00000023123	-2.97684	2.50469	56.4169	0.000115558	0.000519821
ENSSSCG00000003729	-2.97688	3.1559	115.954	1.03757e-05	0.00012438
ENSSSCG00000000981	-2.97748	5.49104	49.5736	0.00017538	0.000703695
ENSSSCG00000003377	-2.978	4.02621	105.208	1.4465e-05	0.000147903
ENSSSCG00000003339	-2.98419	2.68969	89.1094	2.5402e-05	0.000203115
ENSSSCG00000022633	-2.98427	4.89937	66.5962	6.71344e-05	0.000358173
ENSSSCG00000015106	-2.98432	2.30748	70.5823	5.53932e-05	0.000319616
ENSSSCG00000008693	-2.9866	4.00091	104.55	1.47774e-05	0.000149278
ENSSSCG00000028301	-2.99044	1.59833	46.6832	0.000212461	0.00080869
ENSSSCG00000015943	-2.99297	4.6134	112.031	1.16725e-05	0.000132164
ENSSSCG00000002269	-2.99344	5.51185	92.852	2.21066e-05	0.000188294
ENSSSCG00000015483	-3.00154	2.90557	84.5787	3.02809e-05	0.000221549
ENSSSCG00000015598	-3.00452	2.3617	84.216	3.07214e-05	0.000223376
ENSSSCG00000016722	-3.00645	1.60103	52.6013	0.000144953	0.000611574
ENSSSCG00000023973	-3.00667	1.84138	62.1525	8.42508e-05	0.000417995
ENSSSCG00000028755	-3.00803	4.51866	82.7641	3.25686e-05	0.000229804
ENSSSCG00000021408	-3.00915	9.0663	43.6964	0.000261984	0.000950467
ENSSSCG00000010186	-3.01059	1.74687	67.833	6.31772e-05	0.000345083
ENSSSCG00000008995	-3.01238	4.21727	119.891	9.25329e-06	0.000116042
ENSSSCG00000012152	-3.01512	1.68276	81.2256	3.46839e-05	0.000235276
ENSSSCG00000028113	-3.01948	1.5869	67.957	6.27973e-05	0.000344498
ENSSSCG00000005907	-3.02421	1.9539	66.5054	6.7437e-05	0.000358661
ENSSSCG00000017682	-3.03042	1.97316	94.8953	2.05366e-05	0.000182706
ENSSSCG00000014266	-3.03264	5.26783	40.2283	0.000339641	0.00114813
ENSSSCG00000013747	-3.03365	3.72539	83.6873	3.13782e-05	0.000224502
ENSSSCG00000004225	-3.03479	1.43683	67.3658	6.46362e-05	0.000350624
ENSSSCG00000003458	-3.04173	2.32227	90.6682	2.3958e-05	0.000195836
ENSSSCG00000001679	-3.0433	4.14134	71.2409	5.37132e-05	0.00031392
ENSSSCG00000023515	-3.04913	2.8086	44.6809	0.000244169	0.000898063
ENSSSCG00000002712	-3.05312	1.71162	48.1252	0.000192827	0.000754545
ENSSSCG00000002759	-3.05375	3.19044	69.467	5.83944e-05	0.000328533
ENSSSCG00000003493	-3.05423	3.3851	115.476	1.05234e-05	0.000125487
ENSSSCG00000014036	-3.05513	4.51025	54.6201	0.000128346	0.000559569
ENSSSCG00000001501	-3.05546	2.4366	88.6586	2.58401e-05	0.000204465
ENSSSCG00000017203	-3.05703	5.36226	44.9539	0.000239506	0.00088484
ENSSSCG00000023610	-3.05803	3.98272	60.1937	9.35624e-05	0.000450802
ENSSSCG00000017089	-3.05897	3.92103	66.2489	6.83019e-05	0.000360986
ENSSSCG00000009889	-3.05973	5.15642	90.9303	2.37256e-05	0.000195264
ENSSSCG00000016300	-3.06195	1.56786	60.1506	9.37817e-05	0.000450802
ENSSSCG00000017806	-3.06205	2.32184	99.0398	1.77654e-05	0.000170312
ENSSSCG00000001090	-3.06541	2.07557	76.3531	4.26534e-05	0.000266957
ENSSSCG00000002999	-3.07186	1.81051	75.2591	4.47559e-05	0.000275381
ENSSSCG00000004517	-3.0728	2.31678	87.9786	2.65196e-05	0.000207358
ENSSSCG00000017769	-3.07719	4.31799	90.7202	2.39116e-05	0.000195836
ENSSSCG00000020686	-3.08427	4.22958	104.655	1.47271e-05	0.000149181
ENSSSCG00000012939	-3.08505	3.37688	66.8457	6.6311e-05	0.00035543
ENSSSCG00000008044	-3.09644	1.99479	66.5338	6.73424e-05	0.000358471
ENSSSCG00000001930	-3.0975	8.85956	56.5099	0.000114941	0.000518074
ENSSSCG00000013533	-3.11133	4.64529	94.0088	2.11997e-05	0.000185129
ENSSSCG00000009548	-3.114	3.77223	132.687	6.52801e-06	9.56269e-05
ENSSSCG00000024026	-3.11653	5.09075	85.381	2.93348e-05	0.000217274
ENSSSCG00000025401	-3.12058	1.83056	60.6282	9.13878e-05	0.000443055
ENSSSCG00000009876	-3.12257	2.26826	97.6052	1.86673e-05	0.000172658
ENSSSCG00000008194	-3.12605	2.21154	84.6193	3.02321e-05	0.000221431
ENSSSCG00000003267	-3.12696	2.91697	78.4716	3.89283e-05	0.000253202
ENSSSCG00000010023	-3.12728	3.59409	87.3677	2.71495e-05	0.000209715
ENSSSCG00000020809	-3.13068	2.23328	89.9833	2.45792e-05	0.000199124
ENSSSCG00000027787	-3.13387	7.50396	53.9167	0.000133842	0.000576189
ENSSSCG00000000955	-3.14395	2.14536	110.068	1.23994e-05	0.000135443
ENSSSCG00000024500	-3.14483	2.76373	85.3723	2.9345e-05	0.000217274
ENSSSCG00000027789	-3.14877	3.24532	109.403	1.2659e-05	0.000136794
ENSSSCG00000017196	-3.14921	5.92124	53.4287	0.000137833	0.000588475
ENSSSCG00000021091	-3.15023	6.32194	77.8547	3.99687e-05	0.000258202
ENSSSCG00000003132	-3.15132	4.45628	82.55	3.2853e-05	0.000230329
ENSSSCG00000006538	-3.15849	3.56122	53.0273	0.00014123	0.000599392
ENSSSCG00000010854	-3.16068	1.52306	75.5563	4.4172e-05	0.0002731
ENSSSCG00000007349	-3.16109	1.58236	81.9896	3.36123e-05	0.000233097
ENSSSCG00000016753	-3.16407	4.06721	53.3904	0.000138152	0.000589097
ENSSSCG00000016620	-3.16715	3.04093	129.052	7.18383e-06	0.000102581
ENSSSCG00000022518	-3.17226	4.83975	61.4281	8.75505e-05	0.000429948
ENSSSCG00000003768	-3.17365	2.92414	97.6556	1.86347e-05	0.000172658
ENSSSCG00000017091	-3.18173	1.56915	58.5036	0.000102678	0.000478669
ENSSSCG00000010585	-3.18533	4.38998	104.988	1.45686e-05	0.000148237
ENSSSCG00000000985	-3.18644	3.03392	90.6769	2.39502e-05	0.000195836
ENSSSCG00000022454	-3.18958	4.47117	119.549	9.34448e-06	0.00011654
ENSSSCG00000026989	-3.19431	3.06013	67.4071	6.45056e-05	0.000350195
ENSSSCG00000007704	-3.19545	2.60061	85.7491	2.89135e-05	0.000217155
ENSSSCG00000011209	-3.20175	3.47354	116.631	1.01708e-05	0.000124038
ENSSSCG00000005587	-3.2081	3.12236	100.121	1.7122e-05	0.000166492
ENSSSCG00000006395	-3.21462	5.11999	45.0141	0.000238492	0.000882941
ENSSSCG00000003384	-3.2172	2.98728	104.101	1.49957e-05	0.000150555
ENSSSCG00000028445	-3.21934	2.99904	69.7873	5.75117e-05	0.000325214
ENSSSCG00000000736	-3.22579	1.75648	79.5505	3.71905e-05	0.000246491
ENSSSCG00000011560	-3.22601	3.00144	35.1727	0.000514567	0.00158546
ENSSSCG00000016747	-3.22691	3.29699	71.5121	5.30402e-05	0.000311056
ENSSSCG00000002051	-3.22789	4.37386	81.0263	3.49705e-05	0.000236042
ENSSSCG00000013838	-3.22852	2.9425	118.565	9.61308e-06	0.000119452
ENSSSCG00000005917	-3.22874	2.00369	85.2746	2.94582e-05	0.000217875
ENSSSCG00000003881	-3.22989	1.81719	75.2524	4.47692e-05	0.000275381
ENSSSCG00000006273	-3.23401	5.10955	90.58	2.40369e-05	0.000195898
ENSSSCG00000003111	-3.24233	6.23262	93.9987	2.12074e-05	0.000185129
ENSSSCG00000006089	-3.24528	1.68022	80.73	3.54025e-05	0.000238012
ENSSSCG00000024750	-3.2474	3.6748	54.5637	0.000128776	0.000560365
ENSSSCG00000007986	-3.25107	3.25791	69.4517	5.84371e-05	0.000328533
ENSSSCG00000025421	-3.2538	2.0857	21.5013	0.00218449	0.00505893
ENSSSCG00000017759	-3.25402	4.46853	92.1669	2.26671e-05	0.000190915
ENSSSCG00000001773	-3.25405	3.63164	94.6303	2.07321e-05	0.000183963
ENSSSCG00000021236	-3.25495	1.68262	83.6139	3.14708e-05	0.000224928
ENSSSCG00000002533	-3.25504	1.87762	90.379	2.42178e-05	0.000197136
ENSSSCG00000007791	-3.25597	5.26293	72.5825	5.04869e-05	0.000301017
ENSSSCG00000003435	-3.25882	2.13007	47.1424	0.000205943	0.000793083
ENSSSCG00000011613	-3.26446	2.48359	90.0495	2.45182e-05	0.000198867
ENSSSCG00000006561	-3.27108	4.47823	54.7044	0.000127707	0.000557738
ENSSSCG00000009609	-3.27207	5.25016	12.5712	0.0149926	0.0258314
ENSSSCG00000027806	-3.27807	1.88838	97.3134	1.88579e-05	0.000173743
ENSSSCG00000020691	-3.28099	2.55296	99.4045	1.7545e-05	0.000169154
ENSSSCG00000021937	-3.28168	2.37689	85.233	2.95065e-05	0.000217995
ENSSSCG00000007952	-3.29058	5.80414	87.3068	2.72133e-05	0.000209715
ENSSSCG00000024691	-3.29192	4.57385	91.3791	2.33343e-05	0.000193655
ENSSSCG00000004033	-3.29532	2.157	65.7348	7.00785e-05	0.000366215
ENSSSCG00000013930	-3.29542	1.7791	41.6385	0.000304924	0.00106286
ENSSSCG00000030122	-3.29819	1.57981	87.9572	2.65413e-05	0.000207358
ENSSSCG00000027853	-3.29954	5.92799	63.235	7.96107e-05	0.000401718
ENSSSCG00000011379	-3.30066	1.97448	66.2095	6.84361e-05	0.000360986
ENSSSCG00000026752	-3.30321	3.11979	76.1143	4.31015e-05	0.000268771
ENSSSCG00000013063	-3.31023	1.42844	79.3934	3.74373e-05	0.000247531
ENSSSCG00000022487	-3.31199	8.0755	36.9118	0.000443615	0.00140834
ENSSSCG00000004438	-3.31359	3.05194	86.2636	2.83373e-05	0.000214486
ENSSSCG00000025078	-3.31457	1.71855	46.2479	0.000218884	0.000828373
ENSSSCG00000004055	-3.3148	1.71029	82.7646	3.2568e-05	0.000229804
ENSSSCG00000021129	-3.31728	4.67278	104.544	1.47807e-05	0.000149278
ENSSSCG00000017379	-3.3207	2.32499	83.376	3.17733e-05	0.00022614
ENSSSCG00000021307	-3.32076	1.74961	95.308	2.0237e-05	0.000180988
ENSSSCG00000001526	-3.32934	5.65595	119.686	9.30779e-06	0.00011651
ENSSSCG00000026201	-3.33322	2.20092	95.7423	1.99277e-05	0.000179659
ENSSSCG00000015846	-3.34209	4.7473	148.677	4.4051e-06	8.28144e-05
ENSSSCG00000013245	-3.34822	2.27677	94.9244	2.05153e-05	0.000182706
ENSSSCG00000007275	-3.34858	5.20714	72.4338	5.08322e-05	0.00030228
ENSSSCG00000011435	-3.34967	2.85615	56.4324	0.000115455	0.000519701
ENSSSCG00000013435	-3.35298	3.53438	70.788	5.48612e-05	0.000317896
ENSSSCG00000016212	-3.35787	1.6716	97.2026	1.89309e-05	0.000173743
ENSSSCG00000003552	-3.36302	3.67462	137.35	5.79448e-06	9.12063e-05
ENSSSCG00000000031	-3.3647	4.78126	94.26	2.1009e-05	0.000185129
ENSSSCG00000018053	-3.36653	3.21843	86.285	2.83137e-05	0.000214486
ENSSSCG00000025270	-3.37095	1.37177	58.1688	0.000104616	0.000485375
ENSSSCG00000013086	-3.3744	2.10648	93.5348	2.15654e-05	0.000186066
ENSSSCG00000029165	-3.37496	1.76751	81.6377	3.41005e-05	0.000233905
ENSSSCG00000028133	-3.37665	4.97561	72.6009	5.04444e-05	0.000301017
ERCC-00113	-3.37924	4.55759	75.5482	4.41877e-05	0.0002731
ENSSSCG00000005912	-3.38155	3.32235	56.1177	0.000117571	0.000526089
ENSSSCG00000010105	-3.38689	1.9205	81.7117	3.3997e-05	0.000233884
ENSSSCG00000001852	-3.39026	6.13586	85.3773	2.93392e-05	0.000217274
ENSSSCG00000028661	-3.39063	2.07498	75.3238	4.4628e-05	0.00027526
ENSSSCG00000007943	-3.39191	4.91029	67.9015	6.2967e-05	0.000344595
ENSSSCG00000026134	-3.3922	7.28669	140.465	5.36252e-06	8.86493e-05
ENSSSCG00000008015	-3.39266	2.10889	77.2169	4.10819e-05	0.000261056
ENSSSCG00000012273	-3.40793	2.38014	92.0847	2.27356e-05	0.000191025
ENSSSCG00000005679	-3.41087	1.8686	55.5625	0.000121425	0.000538024
ENSSSCG00000016674	-3.41181	1.52809	76.9539	4.15525e-05	0.000262217
ENSSSCG00000013857	-3.41644	2.6876	116.299	1.02704e-05	0.000124038
ENSSSCG00000016339	-3.41847	3.62823	93.954	2.12415e-05	0.000185129
ENSSSCG00000014916	-3.44081	4.1428	139.46	5.49721e-06	8.98499e-05
ENSSSCG00000013107	-3.44639	1.88503	107.991	1.3233e-05	0.000140101
ENSSSCG00000003058	-3.44782	3.16455	69.0121	5.96783e-05	0.000334405
ENSSSCG00000028002	-3.44888	7.32214	170.264	2.75021e-06	7.05404e-05
ENSSSCG00000026610	-3.45101	2.72938	110.542	1.2219e-05	0.000134825
ENSSSCG00000002015	-3.45468	1.96584	94.2297	2.10319e-05	0.000185129
ENSSSCG00000007228	-3.45501	2.07299	87.0477	2.74871e-05	0.000210833
ENSSSCG00000022254	-3.45803	4.99794	59.9658	9.47295e-05	0.000453115
ENSSSCG00000001219	-3.46247	3.99949	91.7446	2.30217e-05	0.000191998
ENSSSCG00000022784	-3.46549	1.82919	109.439	1.26448e-05	0.000136794
ENSSSCG00000017421	-3.46577	4.16547	70.9058	5.45597e-05	0.000316689
ENSSSCG00000001700	-3.46702	4.67973	66.4597	6.75902e-05	0.000358915
ENSSSCG00000003402	-3.46858	6.19906	79.9345	3.65959e-05	0.000243865
ENSSSCG00000023920	-3.48293	2.56519	75.7197	4.38551e-05	0.00027272
ENSSSCG00000025981	-3.48492	5.32409	69.9252	5.71368e-05	0.00032421
ENSSSCG00000024604	-3.48679	2.79864	100.809	1.67285e-05	0.000163367
ENSSSCG00000001859	-3.49655	2.95046	87.2398	2.72838e-05	0.00021002
ENSSSCG00000013896	-3.49875	4.25299	116.473	1.0218e-05	0.000124038
ENSSSCG00000012995	-3.50073	4.91181	75.5224	4.42381e-05	0.000273103
ENSSSCG00000013423	-3.50653	5.49594	60.7693	9.06956e-05	0.000441264
ENSSSCG00000029161	-3.50798	3.35506	94.9178	2.05201e-05	0.000182706
ENSSSCG00000007148	-3.51236	5.06013	13.3494	0.013315	0.0232773
ERCC-00004	-3.51354	4.38505	106.724	1.37765e-05	0.000143999
ENSSSCG00000005934	-3.51359	2.04233	124.915	8.03617e-06	0.000107879
ENSSSCG00000027629	-3.51506	3.27522	96.4035	1.94683e-05	0.000177143
ENSSSCG00000015232	-3.51954	2.53341	107.003	1.36546e-05	0.000143226
ENSSSCG00000013720	-3.52021	3.3409	99.3418	1.75826e-05	0.000169228
ENSSSCG00000030626	-3.52504	1.74265	89.2829	2.52358e-05	0.000202992
ENSSSCG00000017570	-3.52866	5.29924	49.815	0.000172671	0.000695288
ENSSSCG00000027091	-3.53541	2.30146	114.141	1.09507e-05	0.00012811
ENSSSCG00000023155	-3.5401	4.02965	79.7742	3.68427e-05	0.000245029
ENSSSCG00000027580	-3.54151	4.10833	106.574	1.38428e-05	0.000144309
ENSSSCG00000010676	-3.54304	1.55627	39.6065	0.000356552	0.00119501
ENSSSCG00000008056	-3.54676	8.49008	61.3866	8.77443e-05	0.000430301
ENSSSCG00000013360	-3.54822	1.78474	112.274	1.15866e-05	0.000132143
ENSSSCG00000013464	-3.55328	2.16655	95.4005	2.01706e-05	0.00018087
ENSSSCG00000021730	-3.55394	6.33282	71.4588	5.31715e-05	0.000311289
ENSSSCG00000003136	-3.55488	2.41037	108.923	1.28503e-05	0.000138201
ENSSSCG00000018041	-3.55584	4.32562	147.561	4.52159e-06	8.36552e-05
ENSSSCG00000014871	-3.56053	2.19597	44.9221	0.000240044	0.000886199
ENSSSCG00000005655	-3.56345	2.33626	111.722	1.17833e-05	0.000132164
ENSSSCG00000012999	-3.56376	3.30563	74.2305	4.68549e-05	0.000284605
ENSSSCG00000002998	-3.5658	6.34709	64.7422	7.36791e-05	0.000379392
ENSSSCG00000027689	-3.56962	5.41076	65.9877	6.91972e-05	0.000363072
ENSSSCG00000007179	-3.57566	2.1298	105.154	1.44904e-05	0.000147903
ENSSSCG00000001821	-3.58083	3.43072	109.652	1.25612e-05	0.000136605
ENSSSCG00000000095	-3.59088	2.12639	93.6562	2.1471e-05	0.000185672
ENSSSCG00000030451	-3.59677	1.60551	93.3507	2.17096e-05	0.000186549
ENSSSCG00000002885	-3.59678	1.8324	91.7789	2.29926e-05	0.000191991
ENSSSCG00000016441	-3.59878	3.79575	81.1622	3.47747e-05	0.000235302
ENSSSCG00000006813	-3.59987	1.57238	72.7118	5.01893e-05	0.000300296
ENSSSCG00000028696	-3.60187	2.13985	81.2722	3.46173e-05	0.000235276
ENSSSCG00000004404	-3.60475	2.51116	112.117	1.1642e-05	0.000132164
ENSSSCG00000013755	-3.60522	2.52309	122.79	8.52443e-06	0.000110997
ENSSSCG00000005915	-3.60592	4.9041	73.8563	4.76495e-05	0.000288144
ENSSSCG00000009563	-3.60626	2.84855	109.805	1.25014e-05	0.000136173
ENSSSCG00000023597	-3.60939	2.96744	32.4933	0.000654975	0.0019215
ENSSSCG00000017205	-3.60939	3.64402	137.739	5.73816e-06	9.07029e-05
ENSSSCG00000013458	-3.61052	1.86543	43.5909	0.00026399	0.000953892
ENSSSCG00000009246	-3.61125	5.36099	116.166	1.03107e-05	0.000124038
ENSSSCG00000013496	-3.61213	1.41612	81.9643	3.36471e-05	0.000233097
ENSSSCG00000013737	-3.61286	4.34255	99.5652	1.74491e-05	0.000168707
ENSSSCG00000017521	-3.61397	3.03445	85.6691	2.90044e-05	0.000217164
ENSSSCG00000003973	-3.61839	3.39835	113.794	1.10655e-05	0.000128788
ENSSSCG00000023363	-3.61855	3.02569	92.2612	2.25889e-05	0.000190492
ENSSSCG00000012994	-3.62464	1.37721	74.5023	4.62882e-05	0.000281918
ENSSSCG00000016569	-3.6253	1.63826	93.2824	2.17635e-05	0.000186776
ENSSSCG00000029088	-3.63099	2.97584	106.927	1.36876e-05	0.000143351
ENSSSCG00000001420	-3.6395	1.39555	97.6002	1.86705e-05	0.000172658
ENSSSCG00000010070	-3.64224	5.39262	87.5426	2.69672e-05	0.000208956
ENSSSCG00000008057	-3.65268	4.08553	71.8834	5.21363e-05	0.000307535
ENSSSCG00000017274	-3.65508	1.831	115.607	1.04825e-05	0.000125273
ENSSSCG00000002787	-3.65704	3.88905	98.7295	1.79557e-05	0.000170494
ENSSSCG00000009623	-3.65745	4.56051	166.4	2.97905e-06	7.18036e-05
ENSSSCG00000017208	-3.65994	2.1759	107.199	1.35696e-05	0.000142555
ENSSSCG00000021255	-3.66303	1.74776	98.0242	1.83979e-05	0.00017256
ENSSSCG00000013475	-3.66789	2.0809	81.2413	3.46615e-05	0.000235276
ENSSSCG00000013905	-3.66996	2.63081	101.064	1.65851e-05	0.0001622
ENSSSCG00000028045	-3.67187	2.20857	108.127	1.3176e-05	0.000139933
ENSSSCG00000017809	-3.67473	2.40398	96.0594	1.97056e-05	0.000178824
ENSSSCG00000003473	-3.67946	2.55879	97.7028	1.86041e-05	0.000172658
ENSSSCG00000025217	-3.68131	5.97474	47.377	0.000202711	0.000783764
ENSSSCG00000000087	-3.68265	2.27696	113.492	1.11666e-05	0.00012908
ENSSSCG00000023759	-3.69769	3.31275	92.8776	2.2086e-05	0.000188294
ENSSSCG00000008349	-3.69917	1.76578	96.4815	1.94149e-05	0.000176894
ENSSSCG00000013087	-3.70267	3.62771	68.5121	6.11309e-05	0.000340022
ENSSSCG00000000202	-3.70273	4.31503	91.9538	2.28451e-05	0.000191465
ENSSSCG00000013105	-3.71075	3.00675	80.9086	3.51412e-05	0.000236724
ENSSSCG00000002456	-3.7133	2.46139	110.202	1.23483e-05	0.000135155
ENSSSCG00000014012	-3.71336	5.09037	116.297	1.02709e-05	0.000124038
ENSSSCG00000009626	-3.72104	1.59032	85.9596	2.86759e-05	0.000215928
ENSSSCG00000007995	-3.72232	2.09069	111.739	1.17772e-05	0.000132164
ENSSSCG00000017248	-3.72546	3.89281	136.214	5.96318e-06	9.22187e-05
ENSSSCG00000013390	-3.72731	6.46499	64.0433	7.63565e-05	0.000390391
ENSSSCG00000021802	-3.73227	5.04967	190.595	1.85512e-06	6.25813e-05
ENSSSCG00000028827	-3.73492	2.03432	59.736	9.59252e-05	0.000458189
ENSSSCG00000013745	-3.74096	2.5293	113.496	1.11652e-05	0.00012908
ENSSSCG00000007143	-3.74369	2.00719	68.4757	6.12385e-05	0.000340089
ENSSSCG00000013066	-3.74565	1.6186	105.647	1.42612e-05	0.000146869
ENSSSCG00000009931	-3.74763	3.94242	91.8025	2.29727e-05	0.000191991
ENSSSCG00000012996	-3.74789	1.7137	52.4012	0.000146745	0.000617561
ENSSSCG00000011621	-3.74949	2.8812	114.055	1.0979e-05	0.000128221
ENSSSCG00000028275	-3.75247	2.33535	76.2068	4.29272e-05	0.000268177
ENSSSCG00000008695	-3.76643	2.45046	98.5872	1.80438e-05	0.000170813
ENSSSCG00000006853	-3.76802	2.68389	87.5896	2.69185e-05	0.000208956
ENSSSCG00000007809	-3.76815	2.28477	114.798	1.07378e-05	0.000126521
ENSSSCG00000010853	-3.76822	5.04868	134.495	6.2303e-06	9.34496e-05
ENSSSCG00000024823	-3.77763	5.30555	114.803	1.0736e-05	0.000126521
ENSSSCG00000025796	-3.79479	2.98399	102.421	1.58496e-05	0.000156471
ENSSSCG00000021576	-3.80102	1.67715	57.9556	0.000105875	0.000488879
ENSSSCG00000012857	-3.80107	2.00242	98.7011	1.79732e-05	0.000170494
ENSSSCG00000008055	-3.83582	2.30296	115.593	1.0487e-05	0.000125273
ENSSSCG00000025959	-3.83743	2.65016	149.119	4.36006e-06	8.28115e-05
ENSSSCG00000007286	-3.84488	2.04596	118.02	9.76603e-06	0.00012069
ENSSSCG00000009755	-3.84589	2.86174	128.054	7.37857e-06	0.000103755
ENSSSCG00000020932	-3.84618	1.55394	64.2718	7.54677e-05	0.000386602
ENSSSCG00000002921	-3.84975	1.39158	92.3905	2.24822e-05	0.000190344
ENSSSCG00000017069	-3.86263	2.65226	138.908	5.57311e-06	9.00444e-05
ENSSSCG00000008678	-3.8645	2.76325	138.148	5.67978e-06	9.04347e-05
ENSSSCG00000009758	-3.86519	1.48803	78.8453	3.83149e-05	0.000251134
ENSSSCG00000006335	-3.86778	2.63165	156.185	3.71311e-06	7.81363e-05
ENSSSCG00000023231	-3.87508	3.66205	162.646	3.2252e-06	7.42404e-05
ENSSSCG00000001008	-3.87701	4.51786	110.252	1.2329e-05	0.000135155
ENSSSCG00000001834	-3.8805	2.61283	114.894	1.07071e-05	0.000126521
ENSSSCG00000010114	-3.88068	2.25455	119.587	9.33405e-06	0.00011654
ENSSSCG00000005667	-3.88661	2.18556	114.234	1.09203e-05	0.000128012
ENSSSCG00000009739	-3.8875	4.74057	70.6828	5.51326e-05	0.000318653
ENSSSCG00000005628	-3.89015	3.53947	107.389	1.34877e-05	0.000142133
ENSSSCG00000024184	-3.89198	1.7974	72.8097	4.99654e-05	0.000299749
ENSSSCG00000004361	-3.89457	2.0865	111.134	1.19978e-05	0.000133907
ENSSSCG00000017949	-3.89601	2.10643	76.1593	4.30166e-05	0.000268489
ENSSSCG00000023177	-3.89929	5.22213	87.7615	2.67413e-05	0.000208202
ENSSSCG00000026022	-3.90203	3.11419	92.4136	2.24632e-05	0.000190344
ENSSSCG00000011277	-3.90382	1.32066	57.4834	0.000108732	0.000498013
ENSSSCG00000017227	-3.9043	3.54293	143.499	4.9804e-06	8.59243e-05
ENSSSCG00000001000	-3.91208	5.72955	102.711	1.56981e-05	0.000155539
ENSSSCG00000013499	-3.91533	1.74946	110.39	1.22764e-05	0.000134892
ENSSSCG00000000139	-3.91616	2.87407	114.79	1.07404e-05	0.000126521
ENSSSCG00000022025	-3.92398	4.12264	119.891	9.25315e-06	0.000116042
ENSSSCG00000007698	-3.92453	3.57271	70.4386	5.57685e-05	0.000320422
ENSSSCG00000027486	-3.93188	3.96175	149.744	4.29722e-06	8.22766e-05
ENSSSCG00000006214	-3.93216	4.5456	136.66	5.89627e-06	9.14999e-05
ENSSSCG00000027070	-3.93425	1.84838	112.218	1.16061e-05	0.000132143
ENSSSCG00000022787	-3.94128	5.14461	125.377	7.93478e-06	0.000107598
ENSSSCG00000013021	-3.94218	1.46046	83.2563	3.1927e-05	0.000226758
ENSSSCG00000017283	-3.95021	3.35817	130.145	6.97814e-06	0.000100702
ENSSSCG00000000965	-3.95438	1.85766	113.096	1.13011e-05	0.000129752
ENSSSCG00000010520	-3.96366	2.23307	113.642	1.11162e-05	0.000128936
ENSSSCG00000025814	-3.97077	4.94371	121.422	8.85891e-06	0.00011213
ENSSSCG00000025791	-3.97564	2.45094	102.291	1.59184e-05	0.000156808
ENSSSCG00000001435	-3.97999	2.23659	113.297	1.12324e-05	0.000129401
ENSSSCG00000005260	-3.98808	3.27264	145.584	4.73784e-06	8.53293e-05
ENSSSCG00000028512	-3.98892	1.80809	89.1259	2.53861e-05	0.000203115
ENSSSCG00000009799	-3.99146	1.64144	107.601	1.33974e-05	0.000141401
ENSSSCG00000022823	-3.99989	2.48437	123.123	8.44534e-06	0.00011046
ENSSSCG00000029502	-4.00085	2.25029	112.217	1.16065e-05	0.000132143
ENSSSCG00000017035	-4.00146	2.11436	112.598	1.14729e-05	0.000131282
ENSSSCG00000010253	-4.01102	3.43616	137.959	5.70669e-06	9.04728e-05
ENSSSCG00000029619	-4.02617	6.43015	97.7477	1.85751e-05	0.000172658
ENSSSCG00000015120	-4.03593	2.27749	157.483	3.60789e-06	7.71109e-05
ENSSSCG00000016732	-4.0381	2.95258	81.8854	3.37558e-05	0.000233097
ENSSSCG00000013478	-4.05005	2.26586	157.041	3.64326e-06	7.73852e-05
ENSSSCG00000021698	-4.05092	1.69173	116.62	1.01738e-05	0.000124038
ENSSSCG00000017775	-4.05104	3.03001	86.3071	2.82893e-05	0.000214486
ENSSSCG00000000039	-4.05374	3.31963	135.927	6.00677e-06	9.2461e-05
ENSSSCG00000028699	-4.06114	2.23178	98.682	1.7985e-05	0.000170494
ENSSSCG00000017412	-4.06117	1.83672	95.9053	1.98131e-05	0.000179159
ENSSSCG00000012319	-4.08235	2.80007	115.969	1.03709e-05	0.00012438
ENSSSCG00000017906	-4.08565	1.49132	112.765	1.14149e-05	0.000130838
ENSSSCG00000002813	-4.08955	3.51996	126.928	7.60627e-06	0.000105081
ENSSSCG00000016721	-4.09268	3.43391	130.295	6.95063e-06	0.000100667
ENSSSCG00000002457	-4.09342	3.5972	138.878	5.57727e-06	9.00444e-05
ERCC-00096	-4.09964	6.15096	107.861	1.32875e-05	0.000140459
ENSSSCG00000010575	-4.10235	3.27683	156.413	3.69435e-06	7.81363e-05
ENSSSCG00000023255	-4.10319	1.78606	122.432	8.61034e-06	0.000111308
ENSSSCG00000016219	-4.10404	1.3665	80.648	3.55231e-05	0.000238352
ENSSSCG00000029597	-4.10834	1.69266	125.069	8.00222e-06	0.000107705
ENSSSCG00000003935	-4.11868	1.7526	122.379	8.62323e-06	0.000111308
ENSSSCG00000013728	-4.11869	3.20014	120.38	9.12484e-06	0.000114855
ENSSSCG00000007563	-4.1346	2.06545	116.55	1.01948e-05	0.000124038
ENSSSCG00000027350	-4.141	3.98623	185.743	2.03012e-06	6.53967e-05
ENSSSCG00000001652	-4.14317	2.10198	97.2536	1.88972e-05	0.000173743
ENSSSCG00000014176	-4.14423	1.65323	67.2598	6.49732e-05	0.000351891
ENSSSCG00000003128	-4.14755	2.22674	139.644	5.47223e-06	8.98499e-05
ENSSSCG00000010855	-4.15098	5.91328	126.959	7.59983e-06	0.000105081
ENSSSCG00000011342	-4.15836	2.89558	158.884	3.49856e-06	7.6462e-05
ENSSSCG00000008128	-4.163	1.30059	90.7474	2.38874e-05	0.000195836
ENSSSCG00000012718	-4.16675	3.1664	134.341	6.255e-06	9.34496e-05
ENSSSCG00000026770	-4.18	5.82561	22.1547	0.00410817	0.00852778
ENSSSCG00000003105	-4.18126	5.5244	95.8932	1.98216e-05	0.000179159
ENSSSCG00000013911	-4.18716	3.57702	115.22	1.06037e-05	0.000126002
ENSSSCG00000003253	-4.19234	4.05467	150.241	4.24815e-06	8.19978e-05
ENSSSCG00000013062	-4.20093	4.22442	99.8605	1.72744e-05	0.000167256
ENSSSCG00000026071	-4.20221	1.51351	88.5877	2.591e-05	0.000204541
ENSSSCG00000008265	-4.20395	1.62449	89.6682	2.48719e-05	0.000201015
ENSSSCG00000007162	-4.21384	2.27552	138.372	5.64809e-06	9.04347e-05
ENSSSCG00000003333	-4.22427	2.08397	126.175	7.76347e-06	0.000106388
ENSSSCG00000007521	-4.23681	4.26488	85.7914	2.88656e-05	0.000217035
ENSSSCG00000013007	-4.2382	1.74444	108.703	1.29395e-05	0.000138516
ENSSSCG00000008745	-4.24048	2.09532	154.85	3.8254e-06	7.97584e-05
ENSSSCG00000030653	-4.24355	2.19982	127.404	7.50882e-06	0.000105081
ENSSSCG00000027793	-4.24851	1.86015	108.133	1.31739e-05	0.000139933
ENSSSCG00000003055	-4.25162	1.51405	107.24	1.35517e-05	0.000142555
ENSSSCG00000023128	-4.25625	4.94168	137.334	5.79684e-06	9.12063e-05
ENSSSCG00000016656	-4.25816	1.99495	92.3843	2.24873e-05	0.000190344
ENSSSCG00000001654	-4.26647	2.1392	111.792	1.17581e-05	0.000132164
ENSSSCG00000005735	-4.27592	3.88075	202.785	1.49319e-06	5.93221e-05
ENSSSCG00000015083	-4.29009	5.79567	123.606	8.33248e-06	0.000110401
ENSSSCG00000003405	-4.29079	1.38851	98.9397	1.78265e-05	0.000170494
ENSSSCG00000022262	-4.29844	2.02351	146.648	4.61982e-06	8.41398e-05
ENSSSCG00000001401	-4.30069	1.8763	136.902	5.86023e-06	9.12422e-05
ENSSSCG00000006107	-4.30296	1.79083	109.31	1.26957e-05	0.000136972
ENSSSCG00000012275	-4.30518	2.47869	129.328	7.13117e-06	0.000102043
ENSSSCG00000002025	-4.31398	3.20418	154.159	3.88529e-06	8.02684e-05
ENSSSCG00000017354	-4.32336	1.56481	102.717	1.56947e-05	0.000155539
ENSSSCG00000029424	-4.32945	1.65664	128.282	7.33343e-06	0.000103678
ENSSSCG00000005610	-4.34105	3.04206	154.386	3.86544e-06	8.01019e-05
ENSSSCG00000010306	-4.34632	1.72603	106.204	1.40081e-05	0.000145364
ENSSSCG00000023053	-4.35827	1.57143	99.3088	1.76025e-05	0.000169228
ENSSSCG00000006759	-4.36675	5.08009	146.558	4.62973e-06	8.41398e-05
ENSSSCG00000000690	-4.36682	7.18512	73.8964	4.75635e-05	0.00028788
ENSSSCG00000013600	-4.3757	3.59962	190.225	1.86775e-06	6.25813e-05
ENSSSCG00000012974	-4.38388	6.50199	179.809	2.27383e-06	6.69008e-05
ENSSSCG00000026303	-4.38532	4.41067	50.319	0.000167186	0.000680036
ENSSSCG00000009290	-4.38845	2.87832	116.33	1.02609e-05	0.000124038
ENSSSCG00000028455	-4.39389	1.90728	84.1071	3.08551e-05	0.000223777
ENSSSCG00000001703	-4.39637	2.74507	98.263	1.82467e-05	0.000171776
ENSSSCG00000001917	-4.41091	2.68427	105.198	1.44699e-05	0.000147903
ENSSSCG00000020696	-4.41179	1.961	151.861	4.09308e-06	8.05083e-05
ENSSSCG00000002795	-4.41364	2.37866	139.579	5.48112e-06	8.98499e-05
ENSSSCG00000010735	-4.41709	2.90624	136.862	5.86624e-06	9.12422e-05
ENSSSCG00000003262	-4.42054	2.51195	169.687	2.78291e-06	7.05799e-05
ENSSSCG00000002884	-4.43215	2.92732	100.675	1.68039e-05	0.000163633
ENSSSCG00000013927	-4.43514	2.77312	126.178	7.76293e-06	0.000106388
ENSSSCG00000030241	-4.44162	3.40645	139.261	5.52447e-06	8.98499e-05
ENSSSCG00000024261	-4.44953	2.1563	147.708	4.50607e-06	8.36552e-05
ENSSSCG00000003901	-4.47336	1.70567	121.938	8.73068e-06	0.000111756
ENSSSCG00000024928	-4.48039	2.64581	113.124	1.12915e-05	0.000129752
ENSSSCG00000006626	-4.50706	2.30242	144.153	4.90266e-06	8.59243e-05
ENSSSCG00000017788	-4.51708	1.66727	122.484	8.59782e-06	0.000111308
ENSSSCG00000009973	-4.53153	2.94145	121.804	8.76385e-06	0.00011197
ENSSSCG00000025568	-4.53283	1.8702	134.113	6.29177e-06	9.37074e-05
ENSSSCG00000002905	-4.54086	5.40381	157.344	3.61901e-06	7.71109e-05
ENSSSCG00000010002	-4.5429	2.03724	158.291	3.54435e-06	7.67228e-05
ENSSSCG00000003288	-4.54503	5.60298	75.054	4.51647e-05	0.000277312
ENSSSCG00000030130	-4.5483	4.65446	190.426	1.86086e-06	6.25813e-05
ENSSSCG00000005626	-4.54945	1.94449	83.7166	3.13413e-05	0.000224502
ENSSSCG00000025857	-4.55953	2.34878	83.3904	3.17549e-05	0.00022614
ENSSSCG00000007554	-4.56612	2.16671	167.426	2.91603e-06	7.15131e-05
ENSSSCG00000012844	-4.56678	1.80696	128.125	7.3645e-06	0.000103755
ENSSSCG00000023176	-4.60123	1.74999	141.606	5.21448e-06	8.73397e-05
ENSSSCG00000015756	-4.60529	3.46978	136.937	5.85511e-06	9.12422e-05
ENSSSCG00000017824	-4.60763	1.6692	122.418	8.61363e-06	0.000111308
ENSSSCG00000017364	-4.61077	2.1561	95.3274	2.0223e-05	0.000180988
ENSSSCG00000013856	-4.61705	3.78458	138.137	5.68127e-06	9.04347e-05
ENSSSCG00000016743	-4.62231	2.07816	141.059	5.28487e-06	8.81847e-05
ENSSSCG00000012886	-4.63265	1.73633	131.569	6.72139e-06	9.80371e-05
ENSSSCG00000009807	-4.63774	3.33924	198.618	1.60586e-06	6.23715e-05
ENSSSCG00000003827	-4.6538	1.80334	78.3853	3.90717e-05	0.000253892
ENSSSCG00000023636	-4.6595	2.45384	122.282	8.64658e-06	0.000111308
ENSSSCG00000001774	-4.66219	10.505	143.749	4.95053e-06	8.59243e-05
ENSSSCG00000002517	-4.6791	3.19101	85.2053	2.95388e-05	0.000217997
ENSSSCG00000024388	-4.68034	5.96971	194.408	1.73091e-06	6.25813e-05
ENSSSCG00000012155	-4.6825	2.3071	146.722	4.61179e-06	8.41398e-05
ENSSSCG00000004687	-4.69475	1.6612	76.9345	4.15874e-05	0.000262217
ENSSSCG00000026360	-4.70012	2.66926	180.825	2.22956e-06	6.69008e-05
ENSSSCG00000003211	-4.70617	3.55462	152.768	4.00944e-06	8.05083e-05
ENSSSCG00000001372	-4.71285	1.9602	135.187	6.12104e-06	9.30112e-05
ENSSSCG00000030543	-4.71319	7.5965	73.4407	4.85525e-05	0.000292304
ENSSSCG00000012846	-4.72536	1.93976	135.222	6.1155e-06	9.30112e-05
ENSSSCG00000024785	-4.7279	3.32206	110.551	1.22154e-05	0.000134825
ENSSSCG00000001058	-4.7324	1.73126	86.7024	2.78575e-05	0.000212989
ERCC-00136	-4.73492	3.98795	228.827	9.77072e-07	5.53206e-05
ENSSSCG00000024892	-4.73851	3.07569	196.084	1.67969e-06	6.25813e-05
ENSSSCG00000028118	-4.74064	5.75813	127.037	7.58376e-06	0.000105081
ENSSSCG00000002520	-4.74154	1.72967	133.512	6.38998e-06	9.4214e-05
ENSSSCG00000030900	-4.74425	3.41257	111.65	1.18093e-05	0.000132237
ENSSSCG00000015301	-4.74886	2.44511	152.522	4.03188e-06	8.05083e-05
ENSSSCG00000012920	-4.76527	1.76207	121.521	8.83398e-06	0.000112023
ENSSSCG00000006665	-4.76777	5.81349	101.659	1.62575e-05	0.000159225
ENSSSCG00000005833	-4.77974	5.63677	143.182	5.01868e-06	8.59243e-05
ENSSSCG00000025517	-4.78841	3.90138	54.2273	0.000131379	0.000568055
ENSSSCG00000001504	-4.78936	3.95092	128.644	7.26255e-06	0.000103055
ENSSSCG00000021873	-4.79369	2.77084	165.302	3.04851e-06	7.29603e-05
ENSSSCG00000025544	-4.79397	5.0465	124.867	8.04686e-06	0.000107879
ENSSSCG00000028964	-4.79661	2.85301	170.277	2.74949e-06	7.05404e-05
ENSSSCG00000001469	-4.80004	2.0072	121.614	8.81087e-06	0.000112023
ENSSSCG00000016372	-4.80911	4.20551	152.188	4.06267e-06	8.05083e-05
ENSSSCG00000028015	-4.80999	1.76872	145.67	4.72821e-06	8.53293e-05
ENSSSCG00000014804	-4.82381	2.92581	191.097	1.83814e-06	6.25813e-05
ENSSSCG00000023145	-4.82466	3.77117	110.029	1.24145e-05	0.000135443
ENSSSCG00000013468	-4.82786	3.51596	167.943	2.88486e-06	7.10449e-05
ENSSSCG00000012968	-4.83047	6.22726	202.477	1.50116e-06	5.93221e-05
ENSSSCG00000025173	-4.84188	1.49734	105.76	1.42096e-05	0.000146559
ENSSSCG00000004754	-4.8484	2.55846	159.777	3.43105e-06	7.5472e-05
ENSSSCG00000003479	-4.84939	1.6747	108.211	1.31411e-05	0.000139933
ENSSSCG00000017777	-4.85345	2.11059	151.737	4.10474e-06	8.05083e-05
ERCC-00108	-4.87372	3.37615	164.965	3.07025e-06	7.32228e-05
ENSSSCG00000022265	-4.87849	2.52365	180.822	2.22968e-06	6.69008e-05
ENSSSCG00000013110	-4.8791	3.06682	129.636	7.073e-06	0.000101796
ENSSSCG00000023042	-4.88933	1.90185	78.57	3.87657e-05	0.00025287
ENSSSCG00000017340	-4.90275	2.66459	154.708	3.83763e-06	7.97688e-05
ENSSSCG00000008491	-4.90509	3.97311	241.092	8.13091e-07	5.53206e-05
ENSSSCG00000000964	-4.90512	2.69295	137.074	5.83493e-06	9.12422e-05
ENSSSCG00000015720	-4.90529	4.81014	179.374	2.29317e-06	6.69008e-05
ENSSSCG00000013432	-4.91355	2.71041	185.16	2.05252e-06	6.5744e-05
ENSSSCG00000026092	-4.91428	1.91755	100.692	1.67942e-05	0.000163633
ENSSSCG00000030700	-4.91961	5.59194	105.81	1.41864e-05	0.000146542
ENSSSCG00000008994	-4.93023	1.32277	95.5548	2.00605e-05	0.000180549
ENSSSCG00000010116	-4.93289	6.3901	146.577	4.62761e-06	8.41398e-05
ERCC-00130	-4.94068	8.60516	159.602	3.44415e-06	7.55157e-05
ENSSSCG00000025567	-4.9499	3.42917	129.498	7.09892e-06	0.000101796
ENSSSCG00000027733	-4.94995	1.54351	128.699	7.25203e-06	0.000103055
ENSSSCG00000017882	-4.95392	1.8659	152.391	4.04396e-06	8.05083e-05
ENSSSCG00000022969	-4.95746	2.05157	123.101	8.45063e-06	0.00011046
ENSSSCG00000002972	-4.96757	1.90661	156.036	3.72544e-06	7.81537e-05
ENSSSCG00000005649	-4.98027	4.50049	223.438	1.06245e-06	5.53206e-05
ENSSSCG00000008305	-4.99845	4.34704	161.373	3.31458e-06	7.43538e-05
ENSSSCG00000006235	-4.99987	2.31158	177.769	2.36621e-06	6.72134e-05
ENSSSCG00000028983	-5.00789	3.29222	207.583	1.37567e-06	5.73647e-05
ENSSSCG00000029122	-5.00961	4.25135	225.438	1.0297e-06	5.53206e-05
ENSSSCG00000011403	-5.01081	2.60234	192.16	1.80279e-06	6.25813e-05
ENSSSCG00000027266	-5.01142	2.6713	194.862	1.71683e-06	6.25813e-05
ENSSSCG00000016201	-5.01482	1.58594	116.288	1.02736e-05	0.000124038
ENSSSCG00000000661	-5.01776	2.29228	176.787	2.41239e-06	6.72134e-05
ENSSSCG00000002009	-5.02579	2.92296	144.419	4.87143e-06	8.59243e-05
ENSSSCG00000021991	-5.03059	4.65799	176.686	2.41722e-06	6.72134e-05
ENSSSCG00000023603	-5.04342	1.50643	91.6878	2.30699e-05	0.000192164
ENSSSCG00000017403	-5.0565	2.52437	191.528	1.82368e-06	6.25813e-05
ENSSSCG00000001672	-5.05774	2.10907	118.226	9.70806e-06	0.000120192
ENSSSCG00000010861	-5.06297	2.48285	168.324	2.86222e-06	7.10449e-05
ENSSSCG00000001596	-5.06338	2.08729	161.519	3.30414e-06	7.43538e-05
ENSSSCG00000012540	-5.0772	3.54966	138.58	5.61887e-06	9.04347e-05
ENSSSCG00000013508	-5.07794	3.87709	174.618	2.51855e-06	6.72134e-05
ENSSSCG00000001510	-5.10804	2.395	166.682	2.9616e-06	7.16369e-05
ENSSSCG00000006159	-5.10853	1.7454	152.665	4.01883e-06	8.05083e-05
ENSSSCG00000017297	-5.11244	3.00467	174.472	2.52586e-06	6.72134e-05
ENSSSCG00000030421	-5.1198	2.34239	184.67	2.07161e-06	6.5744e-05
ENSSSCG00000026748	-5.12376	3.46873	207.153	1.38571e-06	5.74309e-05
ENSSSCG00000005671	-5.12861	3.89933	150.136	4.25853e-06	8.19978e-05
ENSSSCG00000000684	-5.15839	3.80692	191.249	1.83301e-06	6.25813e-05
ENSSSCG00000014003	-5.16233	2.0847	151.585	4.119e-06	8.05083e-05
ENSSSCG00000017907	-5.16484	4.70778	191.029	1.84041e-06	6.25813e-05
ENSSSCG00000007794	-5.17338	1.53714	110.542	1.22188e-05	0.000134825
ENSSSCG00000000034	-5.2165	1.95187	134.522	6.22597e-06	9.34496e-05
ENSSSCG00000030518	-5.23019	3.12727	203.751	1.46853e-06	5.89131e-05
ENSSSCG00000006989	-5.23609	2.04283	147.385	4.54031e-06	8.36552e-05
ENSSSCG00000006955	-5.25157	3.53126	147.356	4.54339e-06	8.36552e-05
ENSSSCG00000005632	-5.25713	3.23695	176.682	2.41741e-06	6.72134e-05
ENSSSCG00000023677	-5.25795	3.72502	175.476	2.47586e-06	6.72134e-05
ENSSSCG00000003920	-5.26228	3.44472	212.304	1.27134e-06	5.6479e-05
ENSSSCG00000013599	-5.27741	1.70264	117.201	1.00022e-05	0.000123161
ENSSSCG00000010521	-5.29608	3.21748	143.476	4.98319e-06	8.59243e-05
ENSSSCG00000021971	-5.29626	1.49003	109.518	1.26137e-05	0.000136739
ENSSSCG00000016585	-5.30572	2.08079	170.591	2.73191e-06	7.05404e-05
ENSSSCG00000013490	-5.31556	1.85577	111.951	1.17013e-05	0.000132164
ENSSSCG00000007930	-5.39098	1.68181	138.227	5.66856e-06	9.04347e-05
ENSSSCG00000026308	-5.39902	3.90111	133.395	6.40936e-06	9.42457e-05
ENSSSCG00000024166	-5.41189	1.0512	106.022	1.409e-05	0.000145768
ENSSSCG00000011157	-5.43556	1.92566	133.588	6.37744e-06	9.4214e-05
ENSSSCG00000002995	-5.43562	2.63736	148.334	4.44046e-06	8.29171e-05
ENSSSCG00000001016	-5.47772	10.6394	140.736	5.3268e-06	8.8308e-05
ENSSSCG00000013620	-5.48561	2.03978	181.186	2.2141e-06	6.69008e-05
ENSSSCG00000012854	-5.49426	2.64498	180.199	2.25671e-06	6.69008e-05
ENSSSCG00000007586	-5.49429	1.42317	134.337	6.25564e-06	9.34496e-05
ENSSSCG00000017428	-5.49951	2.1166	175.829	2.45855e-06	6.72134e-05
ENSSSCG00000003200	-5.50975	2.24885	190.955	1.8429e-06	6.25813e-05
ENSSSCG00000014859	-5.5099	3.56033	125.712	7.86237e-06	0.00010731
ENSSSCG00000025955	-5.52024	2.11489	105.065	1.45322e-05	0.000148089
ENSSSCG00000025196	-5.54507	4.07871	225.068	1.03565e-06	5.53206e-05
ENSSSCG00000015117	-5.54612	3.23132	186.901	1.98648e-06	6.46032e-05
ENSSSCG00000014628	-5.55173	1.75557	161.878	3.27875e-06	7.42404e-05
ENSSSCG00000003120	-5.59159	3.55648	224.224	1.04943e-06	5.53206e-05
ENSSSCG00000017915	-5.62322	5.17359	252.649	6.89439e-07	5.53206e-05
ENSSSCG00000029988	-5.62994	2.31793	176.347	2.43347e-06	6.72134e-05
ENSSSCG00000025109	-5.65993	4.88101	165.82	3.01551e-06	7.24255e-05
ENSSSCG00000002701	-5.66871	1.71682	157.879	3.57656e-06	7.71109e-05
ENSSSCG00000011771	-5.67106	1.08231	85.6367	0.000194492	0.000758877
ENSSSCG00000017489	-5.67496	2.85664	184.949	2.06072e-06	6.5744e-05
ENSSSCG00000024413	-5.68455	4.49576	231.754	9.34361e-07	5.53206e-05
ENSSSCG00000020976	-5.68506	4.4127	232.334	9.26184e-07	5.53206e-05
ENSSSCG00000006153	-5.68525	6.33372	224.177	1.0502e-06	5.53206e-05
ENSSSCG00000006524	-5.72814	2.47822	203.87	1.46554e-06	5.89131e-05
ENSSSCG00000030167	-5.73602	3.92552	218.554	1.14822e-06	5.53206e-05
ENSSSCG00000022528	-5.74333	3.26875	232.726	9.20703e-07	5.53206e-05
ENSSSCG00000028731	-5.76064	2.2077	175.391	2.48004e-06	6.72134e-05
ENSSSCG00000017918	-5.76481	2.11693	142.575	5.09305e-06	8.67214e-05
ENSSSCG00000027919	-5.7677	8.68838	157.61	3.59782e-06	7.71109e-05
ENSSSCG00000024872	-5.77335	1.60956	134.462	6.23558e-06	9.34496e-05
ENSSSCG00000000600	-5.77747	1.81762	153.664	3.92887e-06	8.05083e-05
ENSSSCG00000000811	-5.78589	1.99919	164.663	3.08991e-06	7.34339e-05
ENSSSCG00000014367	-5.79336	4.09184	167.223	2.92836e-06	7.15131e-05
ENSSSCG00000025065	-5.82714	1.74345	125.178	7.97842e-06	0.000107598
ENSSSCG00000013751	-5.87809	2.73564	212.848	1.25996e-06	5.6479e-05
ENSSSCG00000026431	-5.89235	1.9242	146.122	4.67774e-06	8.47856e-05
ENSSSCG00000005965	-5.91226	5.49142	326.587	2.78184e-07	5.29791e-05
ENSSSCG00000024230	-5.94415	3.75559	250.267	7.12843e-07	5.53206e-05
ENSSSCG00000001430	-5.9675	2.31738	175.575	2.47097e-06	6.72134e-05
ENSSSCG00000005908	-5.97127	2.78156	195.407	1.70015e-06	6.25813e-05
ENSSSCG00000023513	-5.97174	4.21433	289.603	4.25748e-07	5.53206e-05
ENSSSCG00000020792	-5.97184	1.57122	135.413	6.08575e-06	9.29547e-05
ENSSSCG00000003134	-5.97787	4.88907	239.754	8.29179e-07	5.53206e-05
ENSSSCG00000009584	-5.98383	1.96042	173.904	2.55477e-06	6.73052e-05
ENSSSCG00000023191	-6.01318	3.96966	230.95	9.45855e-07	5.53206e-05
ENSSSCG00000003584	-6.01589	2.46024	193.484	1.76001e-06	6.25813e-05
ENSSSCG00000022671	-6.02034	3.48587	240.375	8.21665e-07	5.53206e-05
ENSSSCG00000007178	-6.03247	6.67062	250.989	7.05645e-07	5.53206e-05
ENSSSCG00000008869	-6.04021	1.52719	145.382	4.76064e-06	8.53774e-05
ENSSSCG00000024638	-6.05159	4.14634	197.498	1.63797e-06	6.25813e-05
ENSSSCG00000028081	-6.05829	1.67727	148.505	4.42278e-06	8.28144e-05
ENSSSCG00000028210	-6.05979	2.71849	209.268	1.33723e-06	5.68871e-05
ENSSSCG00000021610	-6.06269	3.53214	228.98	9.74779e-07	5.53206e-05
ENSSSCG00000002001	-6.06642	3.51173	251.274	7.02827e-07	5.53206e-05
ENSSSCG00000001434	-6.07037	2.80287	177.972	2.35682e-06	6.72134e-05
ENSSSCG00000012845	-6.07575	2.42116	217.406	1.16967e-06	5.53206e-05
ENSSSCG00000005361	-6.09713	1.61467	150.283	4.24406e-06	8.19978e-05
ENSSSCG00000022423	-6.10329	1.37166	104.653	0.000117886	0.000526805
ENSSSCG00000014904	-6.15271	1.8648	170.414	2.74177e-06	7.05404e-05
ENSSSCG00000008771	-6.1686	2.96907	230.936	9.46048e-07	5.53206e-05
ENSSSCG00000029284	-6.17507	2.71305	194.886	1.7161e-06	6.25813e-05
ENSSSCG00000011025	-6.18873	1.61637	150.73	4.20063e-06	8.15762e-05
ENSSSCG00000016637	-6.18991	1.49728	148.098	4.46505e-06	8.31479e-05
ENSSSCG00000015700	-6.20349	1.4356	109.317	0.000105664	0.000488571
ENSSSCG00000012510	-6.21991	1.93076	160.136	3.40446e-06	7.51302e-05
ENSSSCG00000002258	-6.24784	1.83414	160.262	3.39513e-06	7.51302e-05
ENSSSCG00000028197	-6.25409	3.96407	246.313	7.53995e-07	5.53206e-05
ENSSSCG00000009500	-6.25496	3.3551	213.258	1.25149e-06	5.6479e-05
ENSSSCG00000002828	-6.26815	2.42638	197.741	1.63092e-06	6.25813e-05
ENSSSCG00000009004	-6.31331	2.42009	203.556	1.47348e-06	5.89131e-05
ENSSSCG00000008854	-6.31601	3.44351	179.413	2.29142e-06	6.69008e-05
ENSSSCG00000028235	-6.33656	2.19514	186.53	2.00031e-06	6.47433e-05
ENSSSCG00000006309	-6.34281	2.73588	160.89	3.3493e-06	7.46872e-05
ENSSSCG00000012530	-6.3648	3.3832	232.28	9.26942e-07	5.53206e-05
ENSSSCG00000000023	-6.37059	2.76757	196.394	1.67043e-06	6.25813e-05
ENSSSCG00000022630	-6.38031	2.90919	224.947	1.03762e-06	5.53206e-05
ENSSSCG00000017127	-6.42999	2.78979	219.557	1.1299e-06	5.53206e-05
ENSSSCG00000012509	-6.43028	3.10852	221.515	1.09522e-06	5.53206e-05
ENSSSCG00000000258	-6.43249	1.74141	169.012	2.82183e-06	7.10369e-05
ENSSSCG00000005902	-6.48001	2.66564	207.644	1.37427e-06	5.73647e-05
ENSSSCG00000012257	-6.49826	5.48146	298.78	3.81262e-07	5.53206e-05
ENSSSCG00000013753	-6.50234	4.18733	242.065	8.01644e-07	5.53206e-05
ENSSSCG00000012053	-6.53114	3.13151	249.2	7.23659e-07	5.53206e-05
ENSSSCG00000024591	-6.56823	1.79722	179.854	2.27186e-06	6.69008e-05
ENSSSCG00000000936	-6.58533	2.33602	200.887	1.54322e-06	6.02832e-05
ENSSSCG00000017291	-6.58643	4.19065	246.946	7.47203e-07	5.53206e-05
ENSSSCG00000011158	-6.63555	3.07324	220.016	1.12166e-06	5.53206e-05
ENSSSCG00000008560	-6.66534	3.00988	213.36	1.2494e-06	5.6479e-05
ENSSSCG00000020998	-6.67031	1.7708	132.291	6.53263e-05	0.000352679
ENSSSCG00000007463	-6.67776	2.41647	212.719	1.26265e-06	5.6479e-05
ENSSSCG00000016342	-6.67886	4.63899	327.267	2.7614e-07	5.29791e-05
ENSSSCG00000003098	-6.68348	4.74256	311.676	3.28283e-07	5.53206e-05
ENSSSCG00000015293	-6.68838	1.77283	133.371	6.39976e-05	0.00034821
ENSSSCG00000024441	-6.69659	1.8183	133.338	6.40375e-05	0.00034821
ENSSSCG00000017422	-6.73252	5.45787	210.262	1.31518e-06	5.68871e-05
ENSSSCG00000012699	-6.76628	4.56448	240.61	8.18845e-07	5.53206e-05
ENSSSCG00000013650	-6.79579	3.62848	241.187	8.11966e-07	5.53206e-05
ENSSSCG00000016461	-6.82747	3.98917	265.567	5.78232e-07	5.53206e-05
ENSSSCG00000004274	-6.90279	3.35356	243.179	7.88787e-07	5.53206e-05
ENSSSCG00000030823	-6.91373	1.98204	144.637	5.21131e-05	0.000307535
ENSSSCG00000012514	-6.92531	1.97039	145.538	5.12988e-05	0.000304788
ENSSSCG00000028887	-6.9413	2.54991	209.449	1.33319e-06	5.68871e-05
ENSSSCG00000021104	-6.96928	2.71832	229.157	9.72144e-07	5.53206e-05
ENSSSCG00000029429	-6.99506	5.70395	278.666	4.87814e-07	5.53206e-05
ENSSSCG00000029641	-7.01257	2.38459	211.806	1.28186e-06	5.65766e-05
ENSSSCG00000021767	-7.0648	3.96548	240.784	8.16764e-07	5.53206e-05
ENSSSCG00000027426	-7.0992	3.39031	225.577	1.02746e-06	5.53206e-05
ENSSSCG00000016373	-7.12772	7.18008	108.71	1.29366e-05	0.000138516
ENSSSCG00000008615	-7.19306	3.38454	192.501	1.79164e-06	6.25813e-05
ENSSSCG00000012619	-7.22626	4.41466	326.871	2.77326e-07	5.29791e-05
ENSSSCG00000006160	-7.23106	2.56255	224.758	1.0407e-06	5.53206e-05
ENSSSCG00000016634	-7.2361	6.14752	289.179	4.27962e-07	5.53206e-05
ENSSSCG00000014374	-7.23763	2.92915	219.121	1.13784e-06	5.53206e-05
ENSSSCG00000014322	-7.26854	4.3258	271.809	5.32697e-07	5.53206e-05
ENSSSCG00000008888	-7.31522	2.83294	225.703	1.02546e-06	5.53206e-05
ENSSSCG00000014420	-7.35859	3.11224	238.299	8.47146e-07	5.53206e-05
ENSSSCG00000014335	-7.36645	2.34986	165.394	3.70633e-05	0.000246015
ENSSSCG00000029739	-7.46038	2.42042	170.685	3.42065e-05	0.000233905
ENSSSCG00000029944	-7.46916	4.1079	289.317	4.27242e-07	5.53206e-05
ENSSSCG00000028958	-7.50005	2.451	172.579	3.32582e-05	0.000231615
ENSSSCG00000009429	-7.52422	2.46072	173.375	3.28703e-05	0.000230329
ENSSSCG00000000022	-7.59868	2.55303	170.827	3.41341e-05	0.000233905
ENSSSCG00000028038	-7.73638	8.45823	411.984	1.21882e-07	5.29791e-05
ENSSSCG00000014397	-7.74949	3.60099	267.957	5.60226e-07	5.53206e-05
ENSSSCG00000004834	-7.77105	3.15188	234.331	8.98705e-07	5.53206e-05
ENSSSCG00000025657	-7.77393	2.69546	172.385	3.33536e-05	0.000231804
ENSSSCG00000029006	-7.83159	2.7652	170.421	3.4342e-05	0.000234023
ENSSSCG00000010869	-7.83282	2.74266	176.878	3.12361e-05	0.000224304
ENSSSCG00000023530	-7.866	2.77312	176.878	3.1236e-05	0.000224304
ENSSSCG00000012583	-8.01081	4.86477	317.317	3.08072e-07	5.51043e-05
ENSSSCG00000012658	-8.17128	3.0399	190.576	2.58206e-05	0.000204465
ENSSSCG00000029982	-8.23039	3.09579	191.559	2.54833e-05	0.000203115
ENSSSCG00000001393	-8.23309	5.9767	266.009	5.7485e-07	5.53206e-05
ENSSSCG00000026767	-8.26877	3.12239	195.241	2.4273e-05	0.000197349
ENSSSCG00000002539	-8.34024	3.15973	183.038	2.86235e-05	0.000215928
ENSSSCG00000028452	-8.37225	8.95303	125.191	7.97547e-06	0.000107598
ENSSSCG00000027507	-8.42739	3.27798	199.475	2.29773e-05	0.000191991
ENSSSCG00000002916	-8.45005	3.32231	190.668	2.57888e-05	0.000204465
ENSSSCG00000024302	-8.65781	4.46131	282.222	4.66441e-07	5.53206e-05
ENSSSCG00000014600	-9.11461	3.91642	233.662	1.5322e-05	0.000152927
ENSSSCG00000026200	-9.27919	4.08462	234.932	1.51104e-05	0.00015126
ENSSSCG00000021699	-9.78455	4.57075	259.485	1.17058e-05	0.000132164
ENSSSCG00000029905	-10.1348	4.9026	277.216	9.87581e-06	0.000121825
ENSSSCG00000010927	-11.6778	6.39737	352.244	5.32607e-06	8.8308e-05
